# Supplementary material for: Adult and Larval Tracheal Systems Exhibit Different Molecular Architectures in Drosophila
Source: Int J Mol Sci. 2023 Mar 15;24(6):5628. doi: 10.3390/ijms24065628 (PMC10052349; doi:10.3390/ijms24065628)
Supplement: Supplementary file 1 [file ijms-24-05628-s001.zip]

Archive with 3 entries (3 files):
- Supplemental material Bossen et al.pdf
- Supplemental Table S1.xlsx
- Supplemental Table S2.xlsx
