# Supplementary material for: Adult and Larval Tracheal Systems Exhibit Different Molecular Architectures in Drosophila
Source: Int J Mol Sci. 2023 Mar 15;24(6):5628. doi: 10.3390/ijms24065628 (PMC10052349; doi:10.3390/ijms24065628)
Supplement: Supplementary file 1 [file ijms-24-05628-s001.zip › Supplemental Table S1.xlsx]

## Sheet: DEG adult trachea vs. whole fly
Name	Chromosome	Region	Max group mean	Log₂ fold change	Fold change	P-value	FDR p-value	Bonferroni
alpha-Man-Ic	AE014297	complement(29928701..29930386)	15.7034	11.7176	3367.85	1.36744e-06	3.88436e-05	0.0241996
Nckx30C	AE014134	complement(9711512..9746495)	2.39675	11.3342	2581.8	1.97594e-06	5.37973e-05	0.0349682
CG12310	AE014296	complement(15050263..15050806)	37.3602	11.1257	2234.42	7.16194e-06	0.000163001	0.126745
zfh2	AE014135	501810..540874	1.6973	11.079	2163.32	2.71175e-06	6.98543e-05	0.0479899
Hsp70Bbb	AE014297	12502510..12504856	8.25946	11.0768	2159.91	7.39247e-06	0.000167509	0.130824
NimC4	AE014134	14047582..14048863	13.5935	10.9803	2020.18	5.88638e-06	0.000137429	0.104171
Cpn	AE014297	complement(12162887..12166186)	6.44667	10.7558	1729.13	5.42269e-06	0.000128125	0.0959653
D	AE014296	complement(14175610..14178620)	4.62541	10.6542	1611.51	1.90503e-05	0.000371701	0.337133
dar1	AE014296	3626352..3653442	3.54015	10.3949	1346.44	1.66214e-05	0.000331996	0.294148
trh	AE014296	complement(366524..392633)	2.32138	10.3716	1324.88	1.6898e-05	0.000336382	0.299044
Hsp70Bc	AE014297	12509076..12511461	5.11218	10.3311	1288.18	2.94276e-05	0.00053911	0.52078
CG11413	AE013599	24536190..24536791	84.3483	10.2249	1196.76	3.03313e-13	4.47311e-11	5.36773e-09
CecC	AE014297	30216484..30216938	39.0712	10.2079	1182.76	5.93308e-05	0.000977632	1
CG4393	AE014297	complement(23375928..23384777)	1.86369	10.0524	1061.9	3.37789e-05	0.000608124	0.597786
Nlg3	AE014297	complement(7570281..7639434)	1.5017	10.0416	1053.94	4.10508e-05	0.000710142	0.726476
CG32985	AE014134	8962533..8964620	3.96714	10.0142	1034.1	0.000118778	0.00172437	1
CG31516	AE014297	complement(4218463..4220130)	4.73432	9.97981	1009.77	8.08446e-05	0.00125721	1
Con	AE014296	complement(4936758..5079033)	1.34497	9.83413	912.782	8.49821e-05	0.00131203	1
spz3	AE014134	complement(7873495..7879552)	3.823	9.78675	883.297	6.05703e-05	0.000994353	1
rdgC	AE014296	20248080..20265554	1.48302	9.78641	883.088	8.25063e-05	0.00127968	1
Dro	AE013599	14745961..14746714	1009.27	9.7834	881.245	0	0	0
Teh3	AE014296	complement(4182645..4184663)	5.54783	9.76214	868.354	6.8251e-05	0.00109704	1
CG13461	AE014296	complement(15051931..15052490)	14.5339	9.7583	866.045	0.000268187	0.0034467	1
CG43163	AE014296	complement(8472807..8507146)	1.18707	9.71757	841.94	8.62517e-05	0.0013227	1
dati	AE014135	complement(375640..395605)	1.42027	9.6991	831.229	8.13323e-05	0.00126258	1
Diedel	AE014297	29493852..29494267	23.0142	9.68693	824.243	0.000145395	0.0020568	1
IM18	AE013599	complement(23600914..23601773)	484.486	9.64753	802.041	0	0	0
tipE	AE014296	4188499..4193788	1.64243	9.57231	761.292	0.000146593	0.00207044	1
rad	AE014298	12988615..13079070	0.632849	9.54375	746.37	0.000163814	0.00226663	1
nAChRalpha1	AE014297	complement(24393896..24457157)	0.574107	9.52139	734.892	0.000167352	0.00231165	1
CG13654	AE014297	25199818..25214255	2.03561	9.5101	729.164	0.000114248	0.00167095	1
Ddr	AE014134	6253123..6323466	1.11226	9.4779	713.069	0.000201006	0.00268064	1
PsGEF	AE014298	complement(2367121..2387664)	0.488132	9.47074	709.541	0.000173306	0.00237384	1
CG8500	AE014297	9784653..9789323	1.86305	9.4576	703.106	0.000175506	0.0023984	1
beat-Ia	AE014134	16049965..16081684	2.29794	9.42432	687.074	0.000150645	0.00211417	1
edin	AE014296	17494880..17495300	21.6524	9.40474	677.81	0.000503244	0.00580849	1
pdm3	AE013599	8327490..8396280	1.13071	9.36917	661.303	0.000172244	0.00236661	1
CG6024	AE014296	complement(11733589..11766182)	1.04159	9.29206	626.885	0.000333253	0.00412995	1
CG43920	AE013599	complement(17598845..17599253)	20.3533	9.27411	619.134	0.000615068	0.00681156	1
HisCl1	AE014297	11787176..11789393	3.12672	9.26567	615.522	0.000201245	0.0026818	1
CG31760	AE014134	12142780..12170508	1.20091	9.20334	589.496	0.000325237	0.00404478	1
CG42867	AE013599	22665646..22666145	13.1879	9.06618	536.033	0.000318392	0.00397081	1
pnr	AE014297	16026079..16041796	1.17465	9.06366	535.099	0.000535516	0.00609455	1
CG34351	AE014134	4694721..4722465	1.44141	9.04428	527.959	0.000536026	0.00609643	1
CG12950	AE014297	complement(9734012..9739979)	0.950932	9.01669	517.958	0.000514184	0.00590878	1
sca	AE013599	12780541..12802010	1.22472	8.97973	504.856	0.000415951	0.00497371	1
CG46308	AE014134	13461774..13500427	0.926849	8.97205	502.175	0.000409859	0.00492081	1
Muc96D	AE014297	complement(25397788..25400645)	1.29028	8.94392	492.481	0.0011384	0.0113117	1
PVRAP	AE014296	5997208..6026317	1.50068	8.94291	492.135	0.000493437	0.00572613	1
CG14327	AE014297	17613709..17614933	5.45285	8.93864	490.68	0.000393743	0.00475311	1
CG44422	AE014298	complement(11219379..11302783)	0.578289	8.91927	484.138	0.000517687	0.00593746	1
CG16886	AE014134	complement(13920707..13923553)	2.05998	8.8271	454.174	0.000792385	0.00842212	1
CG32506	AE014298	20449331..20467065	0.698966	8.77466	437.961	0.000631054	0.00695748	1
Kah	AE014296	complement(582824..589274)	1.53411	8.73164	425.096	0.000531374	0.0060552	1
Teh1	AE014297	complement(9826081..9868120)	0.864956	8.72855	424.184	0.000859305	0.00892293	1
SPH93	AE014134	complement(17454263..17455923)	3.52353	8.7028	416.682	0.00144343	0.0136657	1
CG14880	AE014297	complement(16360329..16368306)	1.24984	8.70084	416.115	0.0009244	0.00947255	1
Bili	AE014297	25131306..25136709	0.934227	8.6842	411.344	0.000757759	0.0081069	1
Rh7	AE014296	complement(12164205..12175482)	0.798242	8.68416	411.333	0.00140791	0.0134172	1
Sgs7	AE014296	11509861..11510247	9.26534	8.6709	407.569	0.00191391	0.0170203	1
dao	AE014134	15248879..15254715	0.786979	8.65078	401.925	0.000793705	0.00842604	1
Dscam4	AE014296	8238647..8282398	0.432614	8.62886	395.863	0.00111185	0.011079	1
CG13108	AE014134	9164235..9165426	3.51323	8.59204	385.888	0.000787202	0.00838719	1
Sgs3	AE014296	11512221..11513402	2.61509	8.57	380.038	0.00164185	0.0150237	1
CG13024	AE014296	complement(16809658..16829074)	1.98486	8.56049	377.542	0.000799322	0.00846535	1
CG43678	AE014296	complement(15049179..15049495)	10.8672	8.55117	375.111	0.00120302	0.0118343	1
prt	AE014297	complement(23696372..23699027)	1.53029	8.54817	374.33	0.0014035	0.0133824	1
Sgs5	AE014297	17595362..17596112	4.39494	8.53353	370.552	0.00184334	0.0165173	1
CG2157	AE014298	10869284..10870705	41.5814	8.52597	368.614	0	0	0
CG3253	AE013599	24114398..24116359	2.30978	8.51606	366.093	0.00102407	0.0103206	1
CG15892	AE014298	complement(6293106..6294343)	3.0253	8.50018	362.085	0.00131181	0.0126776	1
CG43210	AE014297	complement(18564264..18565173)	4.00709	8.46922	354.397	0.000859671	0.00892293	1
CG42741	AE013599	complement(23011078..23042943)	3.63351	8.45898	351.891	1.39892e-08	6.89601e-07	0.000247567
hemo	AE014297	complement(18564264..18565173)	4.44807	8.45294	350.42	0.000890945	0.00919962	1
CG31871	AE014134	10662081..10671487	1.4824	8.44939	349.558	0.000939004	0.00959997	1
CG13337	AE013599	13665114..13667756	1.03716	8.39883	337.521	0.00207911	0.0181788	1
Achl	AE013599	14420324..14424764	0.764287	8.3952	336.671	0.00101765	0.0102735	1
CG10663	AE014296	complement(12474418..12485035)	0.972697	8.37752	332.571	0.00126408	0.012305	1
DIP-theta	AE014134	complement(5626291..5658560)	1.16918	8.35545	327.522	0.00113386	0.011273	1
gprs	AE013599	16641243..16651125	0.390735	8.34907	326.077	0.00142262	0.0135237	1
CG42795	AE014297	10225690..10251277	0.855865	8.33868	323.737	5.52785e-07	1.77222e-05	0.00978263
CG18563	AE014134	complement(17456670..17458044)	3.37992	8.32319	320.279	0.0019261	0.017103	1
CG44006	AE014296	complement(18068728..18070150)	2.69597	8.28952	312.892	0.00124445	0.0121707	1
CG32204	AE014296	complement(18922419..18946038)	1.14311	8.28795	312.552	0.00137698	0.0131935	1
CG13148	AE013599	12686249..12688786	1.68641	8.28471	311.851	0.00138687	0.0132739	1
Rdh	AE014296	3825449..3828525	5.28401	8.27248	309.219	0.00260299	0.0218112	1
CG30160	AE013599	7005157..7006136	4.39221	8.27231	309.182	0.00234572	0.0199866	1
DptA	AE013599	18865765..18866260	1526.14	8.26031	306.621	2.3771e-12	2.94178e-10	4.20675e-08
dpr13	AE013599	complement(17975122..18007902)	0.847573	8.22177	298.539	0.00227526	0.0194831	1
Elk	AE013599	17873939..17926695	0.488423	8.21288	296.704	0.00193039	0.0171158	1
pyr	AE013599	11712263..11726345	0.957906	8.19595	293.241	0.0016494	0.015085	1
nAChRalpha7	AE014298	complement(19327075..19348447)	5.10498	8.17128	288.27	1.9984e-15	5.6136e-13	3.53657e-11
GABA-B-R3	AE014134	749945..762399	0.367522	8.16604	287.226	0.00183488	0.0164749	1
CG13069	AE014296	16265385..16265804	7.03779	8.14396	282.863	0.00182848	0.016434	1
CG32333	AE014296	1275956..1295699	0.440455	8.13812	281.721	0.00196352	0.0173391	1
5-HT1B	AE013599	complement(19022325..19032642)	0.710634	8.12958	280.057	0.00174282	0.0158168	1
CG34370	AE013599	complement(21987068..22039559)	0.563956	8.1272	279.596	0.00191012	0.0169952	1
CG10508	AE014296	21210215..21216051	0.895544	8.11808	277.834	0.00197945	0.017428	1
CG14186	AE014296	complement(20098084..20103827)	0.691993	8.11637	277.504	0.00197666	0.0174121	1
TkR86C	AE014297	complement(10737592..10751228)	0.813414	8.08507	271.55	0.00243623	0.0206583	1
Dop1R1	AE014297	complement(14165379..14214810)	0.560909	8.08052	270.694	5.83811e-07	1.86157e-05	0.0103317
CG42402	AE014297	4077939..4104326	1.57464	8.07862	270.338	1.27065e-06	3.63274e-05	0.0224867
CG31785	AE014134	complement(18124098..18125749)	1.5682	8.07694	270.023	0.00211888	0.0184719	1
Frq1	AE014298	18155369..18174744	1.58869	8.07274	269.239	3.38275e-07	1.14473e-05	0.00598644
Gyc89Db	AE014297	16477110..16481070	1.08018	8.06747	268.257	0.00189228	0.0168534	1
rpr	AE014296	complement(18397535..18398435)	2.57698	8.05884	266.657	0.00285966	0.0234946	1
CG7587	AE014297	17594386..17595057	3.43291	8.01947	259.479	0.00494074	0.0357029	1
eag	AE014298	14955477..15009989	0.759109	7.99892	255.808	5.48246e-07	1.76086e-05	0.00970232
brk	AE014298	7307939..7311132	0.674146	7.92146	242.435	0.0025785	0.0216469	1
DIP-eta	AE014134	complement(5601723..5617946)	0.737507	7.89768	238.472	0.0034022	0.0270521	1
CG9109	AE014134	complement(6025870..6034423)	1.17609	7.88748	236.792	0.00292513	0.0239104	1
CG15236	AE013599	6828356..6838360	0.470158	7.8871	236.73	0.00361816	0.0283572	1
CG43373	AE014296	complement(16491838..16543370)	0.265757	7.88637	236.61	0.00339758	0.0270355	1
CG15082	AE013599	18830331..18833241	1.0908	7.885	236.385	0.00342139	0.0271152	1
Sgs8	AE014296	complement(11508967..11509394)	4.74736	7.87295	234.42	0.00592079	0.0408978	1
CG4328	AE014296	complement(12290956..12296123)	1.19423	7.86645	233.365	0.00352066	0.0277652	1
Cpr47Ee	AE013599	11265126..11266856	1.76521	7.84733	230.294	0.00320589	0.0258355	1
CG11155	AE014135	1126602..1137919	3.86052	7.84719	230.271	7.77156e-15	1.78615e-12	1.37533e-10
CG44837	AE014296	complement(11850645..11938872)	1.29618	7.83508	228.347	1.20231e-06	3.46536e-05	0.0212773
smal	AE014134	6179133..6211114	0.396884	7.82991	227.529	0.00380399	0.0293842	1
Ror	AE014134	10251843..10254686	0.955537	7.82771	227.183	0.00384976	0.0296928	1
CG34353	AE014297	complement(27767966..27905843)	1.34945	7.80632	223.839	2.36721e-06	6.18796e-05	0.0418925
CG8641	AE014296	complement(7058930..7077462)	0.581263	7.80004	222.868	0.00371649	0.0289357	1
ple	AE014296	complement(6713356..6719525)	27.5851	7.79226	221.668	0	0	0
Sgs4	AE014298	3250089..3251040	1.89429	7.79001	221.322	0.00491955	0.035587	1
CG14253	AE014297	26978541..26985706	4.96526	7.7708	218.396	6.77116e-10	5.01377e-08	1.19829e-05
Sdic2	AE014298	complement(20181590..20186487)	1.04825	7.75468	215.968	0.00556805	0.0389016	1
CG4168	AE014134	complement(15161882..15200459)	0.377753	7.72942	212.221	0.00432078	0.0324416	1
EAChm	AE014296	15054777..15055565	1.94831	7.72547	211.64	0.00679369	0.0454094	1
CG34114	AE014297	10972381..11050175	0.306588	7.71834	210.597	0.00380369	0.0293842	1
fid	AE014297	25970080..25982736	0.362476	7.71581	210.227	0.00361724	0.0283572	1
Gyc88E	AE014297	15150375..15191242	0.398287	7.71366	209.915	0.00350133	0.0276251	1
Fbp1	AE014296	complement(14094589..14098053)	0.608841	7.71042	209.444	0.00397053	0.0304184	1
CG4596	AE014297	10873038..10875582	0.819388	7.69923	207.826	0.00550029	0.038613	1
CG5937	AE014298	6040005..6050381	0.251079	7.69855	207.727	0.00358997	0.0281805	1
unc80	AE014297	27662439..27677099	0.16792	7.69413	207.093	0.003979	0.0304569	1
Dh44	AE014297	9638182..9650706	0.873938	7.68631	205.972	0.00422916	0.0319026	1
Syt12	AE014298	13359248..13368179	0.370334	7.65821	201.999	0.00463517	0.0341417	1
beat-Va	AE014297	complement(12840560..12848419)	0.571241	7.64581	200.271	0.00454036	0.0335915	1
sens	AE014296	complement(13396228..13401125)	5.26651	7.64419	200.046	5.34347e-07	1.72247e-05	0.00945634
CG17378	AE014134	6774041..6778444	0.699579	7.64244	199.803	0.0036444	0.0285169	1
IM23	AE013599	complement(18382704..18383235)	97.2787	7.62158	196.936	1.4434e-12	1.86452e-10	2.55439e-08
CG31780	AE014134	15696038..15697750	1.33113	7.60488	194.669	0.00377384	0.0292279	1
Or45a	AE013599	9345349..9348863	0.554224	7.59428	193.245	0.00472225	0.0346187	1
SIFaR	AE014297	complement(21276664..21293998)	0.317467	7.58571	192.1	0.00514398	0.0366921	1
Oli	AE014134	17589184..17591267	0.989727	7.57838	191.126	0.00472699	0.0346289	1
CG13116	AE014134	9729940..9730945	26.1066	7.5685	189.821	0	0	0
VAChT	AE014297	18705501..18718916	1.75909	7.56835	189.801	1.63746e-09	1.06931e-07	2.89782e-05
Toll-6	AE014296	15336692..15344315	0.789427	7.56772	189.719	3.9006e-06	9.57404e-05	0.0690289
Drl-2	AE013599	complement(13055246..13079539)	0.269061	7.56154	188.908	0.00627625	0.0427553	1
sr	AE014297	18090803..18135583	0.201401	7.54931	187.313	0.00465681	0.034239	1
Porin2	AE014134	complement(10845788..10847044)	1.38986	7.53461	185.415	0.00519059	0.0369352	1
CG7069	AE014297	22372835..22375579	0.745314	7.53015	184.842	0.0070106	0.0464321	1
Myo81F	AE014297	567076..2532932	0.262115	7.52821	184.593	0.00510466	0.0365152	1
5-HT7	AE014297	complement(30968236..31016875)	0.309362	7.5256	184.26	0.00689644	0.0458707	1
Klp31E	AE014134	10414017..10418991	1.63988	7.51185	182.513	4.17367e-06	0.000101458	0.0738615
Mtk	AE013599	15408846..15409113	1782.07	7.49207	180.027	3.475e-14	6.60494e-12	6.1497e-10
CG8492	AE014296	complement(7727804..7732191)	0.405005	7.49128	179.928	0.00619673	0.0423248	1
CG9766	AE014297	complement(4269221..4277928)	1.11479	7.45987	176.053	0.00555588	0.0388626	1
Ac3	AE014134	21632587..21647964	1.19522	7.4541	175.35	4.77947e-06	0.00011461	0.0845822
Gas8	AE014298	complement(3491011..3504851)	0.675571	7.45142	175.025	0.00601042	0.0413395	1
CG16820	AE014134	13246232..13250189	57.7636	7.44585	174.351	0	0	0
fzo	AE014297	complement(23201644..23204034)	0.749122	7.4394	173.573	0.00470791	0.0345279	1
CG34327	AE014298	complement(17222968..17223815)	1.87044	7.42868	172.289	0.00469786	0.0344814	1
dpr9	AE014297	complement(15054930..15077206)	0.305975	7.42317	171.632	0.00523175	0.0371832	1
CG31161	AE014297	22616511..22618300	0.82777	7.41002	170.075	0.00649081	0.0438595	1
CG6154	AE014297	26262662..26277050	1.3128	7.40313	169.264	5.82154e-05	0.00096284	1
Oct-TyrR	AE014296	22035003..22065279	0.423282	7.39378	168.17	0.00737679	0.0482436	1
CG31612	AE014134	complement(21762314..21795447)	0.557283	7.38852	167.558	0.00479053	0.0349889	1
CG17364	AE014296	complement(13977905..13993400)	0.281527	7.3856	167.219	0.00500369	0.0359851	1
beat-Vc	AE014297	complement(12746036..12783192)	0.615738	7.37235	165.691	0.00675681	0.045318	1
CG30283	AE013599	complement(21539584..21540573)	1.537	7.35836	164.092	0.00770614	0.0499361	1
CG10232	AE014297	complement(23719343..23721625)	3.42322	7.35034	163.182	1.69344e-05	0.000336728	0.299688
CG14669	AE014297	5414527..5458394	0.275551	7.32664	160.524	0.00670596	0.0450381	1
CG32260	AE014296	4142364..4145966	1.02063	7.31999	159.785	0.00664775	0.044732	1
CG43778	AE014134	complement(13301814..13331121)	0.213459	7.30028	157.618	0.00712804	0.0470339	1
phm	AE014298	18685766..18688433	0.752768	7.29816	157.385	0.00570373	0.0396617	1
CG34367	AE014134	complement(10347851..10353905)	0.805191	7.27895	155.304	0.00665299	0.0447503	1
P5CDh2	AE014297	21877936..21880696	0.650833	7.27576	154.961	0.00724291	0.0476185	1
Lapsyn	AE013599	21193571..21199431	3.15656	7.26945	154.284	1.13202e-05	0.000239347	0.200333
CG32984	AE014134	8964982..8967035	50.9447	7.2683	154.162	1.34391e-10	1.11658e-08	2.37831e-06
HGTX	AE014296	complement(14583222..14599540)	0.42913	7.22422	149.523	0.00769779	0.0499361	1
Hr3	AE013599	complement(10203995..10237348)	0.139466	7.20842	147.894	0.00770424	0.0499361	1
CG13068	AE014296	16269392..16269911	13.1625	7.18467	145.479	2.12209e-05	0.000409091	0.375546
CG44153	AE014134	complement(10064121..10180256)	0.193532	7.17875	144.884	0.00713341	0.0470518	1
CG34155	AE014297	complement(30554554..30560199)	0.572148	7.14156	141.197	0.00707837	0.0467668	1
sNPF	AE014134	20027915..20056373	5.52244	7.12605	139.687	8.19264e-09	4.36702e-07	0.000144985
CG30203	AE013599	12310689..12313834	0.46187	7.12029	139.13	0.00727602	0.0477788	1
Octbeta1R	AE014297	22497215..22520078	1.46348	7.11343	138.47	6.37647e-07	2.00362e-05	0.0112844
bma	AE014296	9908120..9967298	0.237175	7.10331	137.502	0.00721493	0.0474833	1
CG8483	AE014297	complement(13208754..13214465)	2.43275	7.06791	134.169	2.13848e-05	0.000410496	0.378447
Tbh	AE014298	7995697..8027394	3.06265	7.05813	133.263	3.82111e-09	2.26161e-07	6.76222e-05
DptB	AE013599	18867391..18867895	646.487	6.99086	127.191	5.68731e-11	4.98259e-09	1.00648e-06
CG15695	AE014297	20842140..20844981	3.98513	6.94753	123.428	7.11141e-09	3.84864e-07	0.000125851
Slob	AE014134	complement(7642005..7675078)	3.86525	6.94621	123.315	0	0	0
CG18088	AE014134	8967535..8970627	1.96948	6.88836	118.468	8.07038e-05	0.00125613	1
Sema2b	AE013599	16386524..16431758	0.681057	6.86312	116.414	9.06922e-05	0.00137885	1
CG4213	AE014134	complement(396595..402198)	2.46947	6.83681	114.31	2.83972e-09	1.73291e-07	5.02545e-05
CG46309	AE014134	complement(16245835..16251788)	8.67178	6.74169	107.016	3.88578e-15	9.68544e-13	6.87667e-11
trv	AE014297	28026615..28090740	1.17591	6.73258	106.343	3.83344e-08	1.69601e-06	0.000678404
CG42784	AE014134	13415431..13500427	0.802868	6.72638	105.887	9.80249e-07	2.90577e-05	0.0173475
CG12994	AE014298	complement(17422320..17443994)	3.62924	6.71373	104.962	0.000111492	0.00163877	1
CG32686	AE014298	complement(10371717..10375316)	1.01395	6.66986	101.819	0.000121591	0.00176088	1
Rgk2	AE013599	18539585..18548969	1.91819	6.64668	100.196	1.17925e-07	4.49766e-06	0.00208691
CG1402	AE014298	7826197..7842679	1.2019	6.62454	98.6703	2.64576e-05	0.000491312	0.46822
Pvf2	AE014134	complement(7069536..7084635)	1.50443	6.61777	98.208	0.000648037	0.0071276	1
pre-mod(mdg4)-L	AE014297	complement(21355692..21359768)	1.11311	6.59384	96.5928	0.000447076	0.00526057	1
Trissin	AE014297	complement(15484730..15485396)	25.8011	6.57658	95.4435	1.37477e-08	6.81493e-07	0.000243293
CG43085	AE014296	complement(17645486..17646737)	11.1905	6.56609	94.7527	6.17709e-08	2.59043e-06	0.00109316
CG9095	AE014298	complement(15139937..15163225)	1.03983	6.56459	94.6537	6.71661e-06	0.00015418	0.118864
CG12071	AE014297	complement(30877084..30881027)	2.18899	6.56182	94.4722	6.09611e-06	0.000141951	0.107883
AttC	AE013599	13393705..13394667	1567.62	6.55164	93.8079	1.67644e-14	3.44976e-12	2.96679e-10
Cngl	AE014298	complement(15386038..15441252)	1.89471	6.54704	93.5095	1.32183e-12	1.72697e-10	2.33925e-08
CG33109	AE014297	complement(14220560..14221584)	1461.96	6.52253	91.934	0	0	0
CG12402	AE014297	complement(14104488..14108321)	0.856916	6.50644	90.9146	0.000334114	0.00413483	1
SIFa	AE013599	complement(24577566..24578143)	4.43438	6.49878	90.4332	0.00103042	0.0103696	1
CG18649	AE014296	complement(15053568..15054135)	17.239	6.49124	89.9617	5.61378e-06	0.00013211	0.099347
shakB	AE014298	complement(20761071..20927050)	0.778278	6.45548	87.7593	6.37981e-09	3.51725e-07	0.000112904
beat-IIIb	AE014134	16973091..16993984	1.4995	6.45032	87.4461	2.25363e-05	0.000428843	0.398824
LysD	AE014296	complement(1210717..1211196)	9.5887	6.35892	82.0777	0.00026108	0.00337487	1
CG1090	AE014297	4359883..4366855	2.35741	6.31156	79.4272	1.2785e-07	4.77535e-06	0.00226256
SmydA-3	AE014134	10850141..10854604	1.08423	6.31061	79.3749	0.000597869	0.0066544	1
CG9170	AE014298	complement(15977967..15982944)	1.97541	6.30494	79.0632	2.14634e-07	7.62728e-06	0.00379839
Tango6	AE014134	18969028..18972004	1.07791	6.29872	78.7234	0.000462582	0.00541422	1
CG15537	AE014297	complement(30435177..30443599)	4.01226	6.28811	78.1465	3.20837e-06	8.08811e-05	0.0567785
CG18011	AE013599	10142338..10146206	0.883423	6.27721	77.5584	0.000417466	0.00498845	1
CG5022	AE014134	10344442..10347706	1.39402	6.25796	76.5301	0.000444247	0.00523425	1
CG15765	AE014298	5818559..5840823	3.12908	6.25587	76.4196	3.45263e-08	1.54296e-06	0.000611011
CG14372	AE014297	13450590..13464184	1.41744	6.2432	75.7515	3.46698e-06	8.65377e-05	0.0613552
CG14095	AE014296	complement(19464049..19464759)	4.59547	6.24121	75.6468	0.000751627	0.00804691	1
Sid	AE014297	28670704..28672021	8.09168	6.24073	75.6216	1.35965e-07	5.03526e-06	0.00240618
CG43689	AE014298	4075978..4092237	0.618088	6.219	74.4912	3.2137e-05	0.000580928	0.568729
ths	AE013599	11756817..11814424	0.530703	6.20982	74.0189	4.08983e-05	0.000708891	0.723778
CG6123	AE014298	complement(18322958..18356191)	0.378103	6.18033	72.5212	0.00193717	0.0171668	1
CG12913	AE013599	10249220..10255495	1.87533	6.158	71.4074	3.41986e-05	0.000614428	0.605212
wry	AE014134	1836538..1858550	1.94179	6.13482	70.2692	8.18312e-08	3.32171e-06	0.00144817
ey	AE014135	697689..721173	1.16952	6.12516	69.8001	0.000129519	0.00185896	1
DIP-epsilon	AE014134	complement(6377771..6411326)	1.91092	6.12326	69.7083	6.73167e-06	0.000154314	0.11913
rdo	AE014134	18012380..18070246	0.63806	6.0994	68.5651	0.00134098	0.0129115	1
CG13739	AE013599	complement(9309296..9351655)	0.532918	6.09789	68.4933	6.24591e-05	0.00102346	1
CG34357	AE014297	complement(4491943..4558067)	0.290868	6.08383	67.8292	0.00145995	0.0137799	1
tinc	AE014297	17811541..17872507	0.504271	6.06356	66.8824	7.47316e-05	0.00118612	1
Drip	AE013599	complement(11411203..11429645)	47.1232	6.06201	66.8106	0	0	0
pxb	AE014297	15666183..15690513	0.520314	6.05625	66.5448	0.000791999	0.00842212	1
CG6472	AE013599	16880713..16884695	2.18782	6.05365	66.425	9.79854e-05	0.00147328	1
Clk	AE014296	complement(7763233..7775603)	1.71755	6.04549	66.0503	1.76956e-06	4.90077e-05	0.0313159
Syngr	AE013599	complement(13841761..13846255)	9.26858	6.04031	65.8133	2.05225e-12	2.60331e-10	3.63186e-08
Appl	AE014298	530501..579044	2.55327	6.03534	65.5873	2.01158e-09	1.26237e-07	3.55989e-05
CG46244	AE014134	19606569..19731561	0.898486	6.03502	65.5724	1.78335e-05	0.000351056	0.3156
CG11668	AE014297	13038375..13040184	35.5152	6.02995	65.3426	3.86358e-14	7.16319e-12	6.83737e-10
Optix	AE013599	8031283..8042529	0.683542	6.01555	64.6935	0.0017398	0.0157974	1
CG10973	AE014296	complement(12753239..12754774)	13.0996	6.01218	64.5424	1.00734e-09	7.13073e-08	1.78268e-05
Ilp6	AE014298	complement(2331493..2334658)	7.1179	5.99943	63.9749	3.60622e-09	2.15606e-07	6.38193e-05
CG8740	AE013599	8735810..8759590	7.19522	5.99894	63.9528	0	0	0
fred	AE014134	complement(3902928..3991713)	0.268964	5.99727	63.8788	0.00212763	0.0185245	1
CHKov2	AE014297	complement(25329530..25331203)	10.5864	5.98816	63.4771	2.33759e-09	1.45152e-07	4.13684e-05
Sp212	AE014297	complement(14222074..14224155)	5.94649	5.98554	63.3619	2.8034e-07	9.6898e-06	0.00496118
CG32121	AE014296	complement(13416576..13422336)	0.623235	5.97567	62.9299	0.00180291	0.0162293	1
Rh2	AE014297	18899423..18901019	215.124	5.95968	62.2359	3.74367e-12	4.41678e-10	6.62518e-08
CG11191	AE013599	complement(8000490..8002120)	5.0139	5.94557	61.6305	2.18642e-06	5.78371e-05	0.038693
CG10814	AE013599	complement(13375975..13377731)	1.52467	5.93278	61.0865	0.00388352	0.0298709	1
dpr14	AE014298	complement(7903704..7908286)	2.24296	5.93063	60.9954	8.56273e-07	2.59922e-05	0.0151535
fru	AE014297	complement(18414273..18545586)	0.542376	5.91941	60.5229	5.55654e-08	2.35249e-06	0.00098334
Shab	AE014296	2895017..2959579	0.960831	5.90902	60.0888	1.14597e-07	4.428e-06	0.00202802
CG34190	AE013599	complement(16946455..16947554)	1.5038	5.90529	59.9336	0.00515009	0.0366931	1
eyg	AE014296	complement(12462537..12468021)	0.529595	5.90489	59.9169	0.00362254	0.028379	1
CG11319	AE014134	complement(6568400..6601068)	0.26645	5.90464	59.9064	0.0020038	0.0176161	1
CG18581	AE014296	complement(15049550..15050209)	3.71578	5.9031	59.8424	0.00200063	0.017597	1
CG8401	AE013599	16028603..16030091	5.8305	5.89388	59.4612	4.99783e-06	0.0001192	0.0884467
CG33543	AE014134	complement(1997102..2006313)	2.8239	5.88663	59.1632	7.91141e-07	2.42649e-05	0.0140008
Ca-alpha1T	AE014298	complement(6104085..6192483)	1.21975	5.88492	59.0932	2.12542e-08	9.89832e-07	0.000376136
CG43799	AE014134	7227734..7228641	16.6438	5.88453	59.077	1.29131e-05	0.000267905	0.228523
CG14459	AE014296	complement(22573114..22637916)	0.349683	5.88451	59.0766	0.00166797	0.0152251	1
CG17843	AE014297	21913747..21915546	2.05446	5.87916	58.8578	0.000131202	0.00188006	1
CG31664	AE014134	complement(1824172..1826500)	2.16122	5.87527	58.6994	0.000182568	0.00247695	1
CG13947	AE014134	779173..779655	6857.24	5.84945	57.6579	6.91125e-12	7.41263e-10	1.22308e-07
CG4757	AE014297	11161207..11163498	181.593	5.84942	57.657	0	0	0
qvr	AE013599	11442505..11451604	4.07092	5.84322	57.4097	1.944e-13	2.99156e-11	3.4403e-09
CG13679	AE014296	8202792..8203345	4.41579	5.8379	57.1984	0.00518478	0.0369087	1
CG6006	AE014297	16154982..16171766	2.96511	5.83406	57.0461	3.57926e-08	1.59552e-06	0.000633421
Frq2	AE014298	18177612..18204407	1.93058	5.82962	56.8709	2.07869e-06	5.57373e-05	0.0367866
CG6999	AE014298	9088367..9089314	2.40584	5.82142	56.5485	0.00189107	0.0168511	1
tal-1A	AE014297	13813109..13814648	3.31031	5.8185	56.4343	1.66504e-05	0.0003322	0.294661
AttD	AE014297	17625268..17626086	38.927	5.81212	56.1853	1.16517e-07	4.4826e-06	0.002062
Rdl	AE014296	complement(9145838..9182149)	5.44669	5.81176	56.1712	2.28105e-11	2.18204e-09	4.03678e-07
CG12541	AE014298	complement(7021608..7066052)	2.5921	5.80935	56.0775	4.86625e-06	0.000116533	0.0861181
sas	AE014297	7162808..7183702	3.24661	5.79565	55.5476	1.6726e-09	1.08029e-07	2.95999e-05
CG12912	AE013599	complement(10205454..10234607)	0.509331	5.78303	55.0638	0.000559615	0.00631601	1
CHKov1	AE014297	complement(25323156..25329316)	10.1687	5.76898	54.5299	1.39031e-08	6.87272e-07	0.000246043
dpr4	AE014297	complement(11533483..11542949)	2.28966	5.75491	54.0008	6.59609e-06	0.000151983	0.116731
PGRP-LF	AE014296	9349609..9351489	17.9839	5.75297	53.9284	3.44513e-11	3.12659e-09	6.09685e-07
scrt	AE014296	3983896..3994003	1.86026	5.74891	53.7769	3.2551e-09	1.96606e-07	5.76055e-05
knrl	AE014296	complement(20597141..20620659)	1.40597	5.74654	53.6883	7.753e-05	0.00122177	1
Drep3	AE013599	12055089..12062866	0.966248	5.73353	53.2064	0.00157278	0.0146031	1
CG9377	AE014134	complement(13359901..13361565)	12.1095	5.72583	52.9234	1.29188e-08	6.51348e-07	0.000228623
nAChRalpha6	AE014134	complement(9793317..9886250)	2.42882	5.72317	52.8258	3.15687e-08	1.42156e-06	0.000558672
CG8861	AE014297	complement(9293642..9328511)	4.5396	5.72119	52.7534	1.33381e-06	3.79492e-05	0.0236044
CG32700	AE014298	complement(9502826..9550838)	0.863694	5.71384	52.4854	0.000145348	0.0020568	1
Teh2	AE014296	complement(4178980..4188023)	4.02232	5.69544	51.8201	1.54687e-07	5.66769e-06	0.00273749
Sh	AE014298	complement(17924307..18063247)	2.06911	5.67411	51.0596	3.29625e-13	4.78146e-11	5.83338e-09
unc-13-4A	AE014296	complement(7266192..7312896)	0.495462	5.67329	51.0306	0.000324044	0.00403277	1
beat-VII	AE014297	complement(26645282..26681966)	1.09529	5.66879	50.8716	1.94882e-05	0.00037941	0.344883
stumps	AE014297	14577217..14608079	5.23429	5.65843	50.5075	6.35048e-14	1.1352e-11	1.12384e-09
CG7432	AE014297	19665007..19670827	0.906781	5.65464	50.3751	0.00597236	0.0411416	1
CG6688	AE014297	23012412..23015475	3.01738	5.64513	50.0442	0.000154106	0.0021576	1
Mal-B1	AE014134	11847226..11849169	199.552	5.63922	49.8396	0	0	0
Schip1	AE014134	complement(10328200..10331116)	2.26873	5.63368	49.6486	0.000138387	0.00197098	1
yuri	AE014134	complement(15257267..15264692)	3.64515	5.63113	49.561	2.05704e-08	9.62775e-07	0.000364035
CG16826	AE014134	13347773..13349020	41110.2	5.62946	49.5035	6.68354e-14	1.17108e-11	1.18279e-09
dpr17	AE014297	12094876..12111420	0.387642	5.62072	49.2044	0.00331172	0.0265192	1
pre-mod(mdg4)-O	AE014297	complement(21370918..21373575)	0.911505	5.61934	49.1576	0.00328608	0.0263497	1
igl	AE013599	15155437..15190292	6.41288	5.61054	48.8585	6.97905e-09	3.79532e-07	0.000123508
CG4341	AE014134	922793..958098	1.10694	5.60958	48.8259	0.000192835	0.0025912	1
Ugt86De	AE014297	complement(11166177..11167981)	0.8367	5.57139	47.5506	0.00444878	0.0330938	1
CG43175	AE014297	17630717..17645262	15.052	5.56984	47.4993	6.24225e-06	0.000144783	0.110469
PK1-R	AE014297	complement(14099832..14103122)	0.741135	5.56071	47.1998	0.00260013	0.0217975	1
CG17786	AE014297	complement(24214631..24218718)	0.373679	5.55986	47.1721	0.00218134	0.0188861	1
CG4467	AE014297	complement(23227727..23248903)	2.41061	5.55961	47.164	1.91849e-08	9.10227e-07	0.000339515
CG30069	AE013599	14185204..14198368	5.66271	5.55772	47.1023	0	0	0
CG34290	AE014297	complement(24288553..24289818)	34.3549	5.53748	46.446	4.46081e-09	2.59681e-07	7.8943e-05
frm	AE014296	complement(5538411..5551159)	0.288052	5.53161	46.2573	0.00589231	0.0407488	1
Acp1	AE014134	complement(7740562..7741537)	6.27281	5.52648	46.0932	0.000131736	0.00188619	1
CG46313	AE014297	26978541..26985706	2.05208	5.51881	45.8487	0.00057923	0.00647136	1
FucTA	AE014296	15147137..15154395	3.05868	5.50694	45.473	9.21782e-07	2.74819e-05	0.0163128
AdoR	AE014297	complement(30134856..30149606)	2.19997	5.49701	45.161	1.88716e-06	5.17785e-05	0.0333971
CG45080	AE014297	complement(13318991..13319270)	16906.4	5.47665	44.5283	5.65104e-14	1.02047e-11	1.00006e-09
Teh4	AE014296	complement(4174859..4178270)	1.52162	5.47346	44.4299	0.000177189	0.00241395	1
dsx	AE014297	complement(7924323..7967408)	0.641925	5.4508	43.7375	3.13818e-05	0.000568439	0.555365
GluClalpha	AE014297	19730715..19775231	2.36686	5.44897	43.6822	4.63783e-08	2.01166e-06	0.000820757
NfI	AE014135	complement(268175..276369)	2.19593	5.44776	43.6454	7.34572e-07	2.28466e-05	0.0129997
CG14252	AE014297	26945534..26947248	1.73416	5.44123	43.4483	0.00116483	0.0115356	1
Cyp4p3	AE013599	9242320..9244410	2.75144	5.4408	43.4355	0.000231192	0.00303765	1
CG14153	AE014296	10643528..10644615	13.6812	5.43956	43.3981	1.2726e-07	4.77146e-06	0.00225213
hwt	AE014298	complement(12516634..12568452)	0.795499	5.43578	43.2844	3.05501e-05	0.000555648	0.540646
CG42759	AE014297	10143070..10143483	6.58308	5.43437	43.2423	0.00178934	0.0161314	1
Cow	AE014297	complement(23070516..23112730)	8.45974	5.41139	42.559	8.14286e-11	7.02948e-09	1.44104e-06
Ance-3	AE014134	13914725..13956188	31.7326	5.40025	42.2316	4.44089e-16	1.42892e-13	7.85905e-12
CG9657	AE014298	7418594..7422142	2.39555	5.39762	42.1546	1.12167e-05	0.000238123	0.198501
hth	AE014297	complement(10507561..10639568)	4.87454	5.39444	42.0617	0	0	0
Syt4	AE014297	7266065..7270809	6.61464	5.39076	41.9547	9.89423e-09	5.14995e-07	0.000175098
CG7781	AE014134	complement(8321280..8325409)	23.7643	5.38863	41.8927	3.33067e-15	8.66807e-13	5.89429e-11
CG5645	AE014296	complement(12133771..12136706)	2.3221	5.3856	41.8048	2.88767e-05	0.000530665	0.511031
CG34212	AE013599	complement(6049874..6050286)	7570.15	5.38065	41.6618	1.42109e-14	3.02999e-12	2.51489e-10
ex	AE014134	431227..448701	2.37521	5.37893	41.6121	8.18367e-08	3.32171e-06	0.00144826
Est-6	AE014296	12188818..12190705	736.502	5.36938	41.3375	0	0	0
beat-IIIc	AE014134	complement(17187637..17260734)	1.35434	5.36522	41.2184	3.81043e-05	0.000670977	0.674331
CG8708	AE013599	complement(8159406..8161565)	38.0057	5.36451	41.1983	1.06333e-09	7.40856e-08	1.88177e-05
olf413	AE014296	22136090..22247702	0.308595	5.36393	41.1816	0.00162883	0.0149432	1
RhoGAP102A	AE014135	254997..265574	0.21356	5.34277	40.5821	0.00489226	0.0354684	1
rgn	AE014296	21382501..21424416	13.6822	5.33956	40.4919	5.55112e-15	1.36442e-12	9.82381e-11
CG6709	AE014296	complement(9893188..9894743)	0.990558	5.3228	40.0242	0.0039809	0.0304582	1
Dh44-R1	AE013599	14378097..14385359	1.47162	5.32235	40.0118	0.000525262	0.00601266	1
sns	AE013599	8798489..8856091	0.401522	5.3205	39.9606	0.000339191	0.00419181	1
Edg91	AE014297	complement(17610856..17611511)	52.591	5.31532	39.8171	3.77342e-09	2.24842e-07	6.67781e-05
sff	AE014296	complement(15900156..15924861)	0.349329	5.31305	39.7547	0.0021678	0.0187797	1
Dgk	AE013599	complement(7834812..7885982)	0.619188	5.30815	39.6199	0.000134023	0.00191583	1
Tie	AE014296	complement(4510698..4532145)	1.78037	5.30235	39.4609	9.53562e-07	2.83141e-05	0.0168752
CG10177	AE014297	complement(23520146..23521583)	11.59	5.30089	39.4209	8.15842e-09	4.36192e-07	0.00014438
pros	AE014297	11328480..11407627	3.82469	5.29146	39.164	1.96509e-14	3.99727e-12	3.47763e-10
Dscam1	AE013599	complement(7317924..7381899)	0.331445	5.27808	38.8027	5.98431e-06	0.000139531	0.105904
Mip	AE014296	complement(17344947..17349666)	9.93352	5.27032	38.5945	7.95902e-07	2.43687e-05	0.0140851
CG34211	AE013599	6047195..6047392	135.69	5.26223	38.3787	6.14262e-09	3.39706e-07	0.000108706
CG43680	AE014296	complement(15052998..15053351)	1648.37	5.25043	38.066	1.99951e-13	3.05046e-11	3.53854e-09
TotM	AE014134	5329857..5330464	141.107	5.24946	38.0403	1.5099e-14	3.18104e-12	2.67208e-10
CG13743	AE013599	complement(9044850..9060608)	0.983688	5.24448	37.9093	0.000495312	0.00574036	1
CG18179	AE014296	9639271..9640140	3.31952	5.22523	37.4069	0.00228525	0.0195467	1
Twdlbeta	AE013599	complement(11862537..11863252)	5.81284	5.22466	37.3919	0.000162548	0.0022544	1
onecut	AE014135	complement(598555..607649)	1.06167	5.22037	37.2811	1.18009e-05	0.000247735	0.20884
CG14642	AE014297	complement(4241045..4242717)	3.60291	5.2058	36.9064	0.00016759	0.00231165	1
G6P	AE014134	complement(2814336..2815760)	0.989448	5.19509	36.6336	0.00728273	0.0478051	1
CG13082	AE014134	19538425..19539740	65.2261	5.18065	36.2686	1.55431e-15	4.50929e-13	2.75067e-11
Sr-CI	AE014134	4121702..4124153	24.3314	5.1804	36.2624	0	0	0
ppk22	AE014297	complement(24857585..24859801)	1.16418	5.17135	36.0355	0.00279924	0.023084	1
CG10359	AE014296	3612192..3615244	7.82989	5.1708	36.0219	2.19351e-08	1.01886e-06	0.000388185
net	AE014134	complement(82421..87387)	1.38725	5.15814	35.7072	0.000553218	0.00625579	1
CG32170	AE014296	16877309..16879372	7.18751	5.15695	35.6777	2.06736e-07	7.37624e-06	0.00365862
dpr18	AE014298	16063738..16070304	2.01185	5.15129	35.5379	0.000168442	0.00231978	1
CG42404	AE014297	15250094..15257765	0.209903	5.14546	35.3948	0.00672598	0.0451554	1
whe	AE014298	complement(21402339..21402772)	75812.1	5.13906	35.2381	3.00693e-12	3.61997e-10	5.32136e-08
GABA-B-R1	AE014134	15016331..15034704	2.08278	5.13521	35.144	1.76013e-05	0.000347646	0.311491
lcs	AE014298	complement(21396727..21397316)	41565.2	5.11805	34.7284	1.60977e-11	1.63724e-09	2.84881e-07
CG14024	AE014134	complement(5311311..5314895)	0.441898	5.11783	34.7232	0.00690752	0.0459213	1
tal-AA	AE014297	13813109..13814648	3.61403	5.11649	34.6909	3.69872e-05	0.000653908	0.654562
Hug	AE014297	12526188..12529076	134.503	5.09877	34.2675	3.88922e-12	4.52813e-10	6.88276e-08
CG32017	AE014135	complement(1137830..1162158)	3.68326	5.09677	34.22	1.71146e-07	6.2449e-06	0.00302878
eater	AE014297	complement(27095867..27099679)	2.38597	5.09545	34.1887	1.96674e-05	0.000381221	0.348055
mmd	AE014298	complement(15946936..15973159)	1.32009	5.09239	34.1164	2.44352e-06	6.34061e-05	0.043243
CG43737	AE014298	15175441..15189931	1.19586	5.08537	33.9507	3.28812e-06	8.2656e-05	0.0581899
Mdr65	AE014296	complement(6240500..6245746)	4.39299	5.08323	33.9004	6.46211e-08	2.68487e-06	0.0011436
fne	AE014298	12917477..12950417	3.82199	5.08004	33.8256	2.66821e-11	2.48523e-09	4.72193e-07
h	AE014296	8675759..8679253	18.3318	5.07764	33.7693	1.99845e-11	1.97598e-09	3.53665e-07
phyl	AE013599	complement(14427336..14432337)	3.80455	5.07675	33.7485	1.95989e-05	0.000380725	0.346841
Antp	AE014297	complement(6896253..6999228)	4.0158	5.06791	33.5423	3.70484e-08	1.64735e-06	0.000655646
CG13641	AE014297	complement(24864191..24864732)	154.379	5.0645	33.4632	0	0	0
tnc	AE014297	24984384..25022867	0.170829	5.06243	33.4152	0.00444603	0.0330917	1
Nos	AE014134	complement(10804274..10837511)	0.377195	5.05512	33.2463	0.00241328	0.0204932	1
inaF-B	AE014298	complement(11724668..11732770)	18.0302	5.05213	33.1774	2.54464e-11	2.38267e-09	4.50325e-07
CG12239	AE014298	5792140..5794543	38.531	5.05184	33.1707	2.11304e-10	1.69975e-08	3.73944e-06
Cyp313a4	AE014297	complement(12679279..12681375)	6.85817	5.04913	33.1085	1.09133e-07	4.24468e-06	0.00193133
Rim	AE014297	complement(17872748..17916578)	2.09621	5.0133	32.2963	5.70519e-10	4.26012e-08	1.00965e-05
CG2269	AE013599	10085169..10096416	18.1883	4.99751	31.9448	1.05471e-14	2.33315e-12	1.86652e-10
cpx	AE014297	4280221..4304604	10.3411	4.99105	31.8021	0	0	0
jef	AE013599	complement(14739359..14745335)	2.12107	4.98825	31.7403	1.94735e-05	0.00037941	0.344622
CG9628	AE014296	14622796..14628174	265.723	4.9714	31.3719	0	0	0
CG43679	AE014296	complement(15050856..15051425)	554.903	4.96897	31.3191	1.80667e-12	2.31685e-10	3.19726e-08
toy	AE014135	989725..1007922	0.973998	4.96264	31.182	0.00098499	0.00999505	1
FAM21	AE013599	20623547..20628315	0.514022	4.95665	31.0529	0.00500095	0.0359851	1
CG7509	AE014296	complement(4803077..4805274)	2.52839	4.94678	30.8412	0.000302492	0.00380354	1
SK	AE014298	5340236..5405138	1.82657	4.94089	30.7153	4.59423e-08	1.99764e-06	0.000813041
CG7376	AE014296	6174248..6178941	0.616907	4.93673	30.6271	0.00218656	0.0189139	1
CG3556	AE014298	4530231..4535464	7.49263	4.93209	30.5286	7.27369e-09	3.92447e-07	0.000128722
pot	AE014298	complement(11907409..11917260)	7.35662	4.92078	30.2903	2.97438e-07	1.02209e-05	0.00526376
CG18477	AE014134	15661041..15662753	1.78813	4.91871	30.2467	0.00158624	0.01469	1
CG12502	AE014296	865396..871701	0.474553	4.90292	29.9176	0.00485624	0.0352838	1
CG33993	AE014296	complement(5933036..5950658)	1.67632	4.89589	29.7721	0.000603012	0.00669803	1
CG30371	AE013599	complement(8267643..8269334)	477.806	4.89502	29.7542	2.11753e-11	2.05901e-09	3.74739e-07
CG42342	AE014297	16502770..16571363	1.38974	4.88757	29.601	2.45734e-05	0.00046362	0.434876
Tsp26A	AE014134	6000228..6003738	1.86743	4.88702	29.5896	0.000111102	0.00163575	1
CG8630	AE014297	13279721..13284527	63.7174	4.87932	29.4322	0	0	0
beat-IIb	AE014297	complement(17232253..17265049)	1.05184	4.87796	29.4045	0.00323573	0.0260285	1
tal-2A	AE014297	13813109..13814648	3.16783	4.87669	29.3786	0.000150212	0.00210976	1
Pkc53E	AE013599	16924655..16945126	1.55959	4.87289	29.3012	5.1476e-06	0.000122278	0.0910971
CG2278	AE014298	complement(8165833..8170266)	0.415579	4.87245	29.2922	0.00426262	0.0320866	1
nrv3	AE014134	21380000..21393319	15.4332	4.86301	29.1013	7.68274e-13	1.02537e-10	1.35962e-08
CG9512	AE014298	complement(14901844..14905549)	1844.14	4.86164	29.0736	0	0	0
IA-2	AE014134	complement(1008378..1048053)	15.8814	4.86103	29.0615	1.662e-13	2.60287e-11	2.94125e-09
CG42260	AE013599	complement(22740999..22798289)	1.78467	4.84867	28.8135	6.71709e-06	0.00015418	0.118872
CG30026	AE013599	complement(11408576..11409449)	92.6014	4.8475	28.7901	1.40332e-13	2.25769e-11	2.48346e-09
CG13252	AE014296	20730591..20744508	3.94951	4.84498	28.7399	1.9913e-06	5.39664e-05	0.0352401
Syt1	AE014134	complement(2772327..2799979)	6.68574	4.83773	28.5957	8.99281e-15	2.04033e-12	1.59146e-10
CG4998	AE014296	16339003..16345241	0.75796	4.82997	28.4424	0.000530112	0.00604759	1
l(2)k05911	AE014134	13251509..13257426	0.594421	4.82534	28.3512	0.00634675	0.043133	1
CG10553	AE014297	complement(25316461..25318111)	177.366	4.80778	28.0082	0	0	0
GluRIB	AE014296	9251978..9288522	0.667961	4.80652	27.9838	0.000524044	0.0060026	1
Aplip1	AE014296	1196317..1199339	8.47094	4.79286	27.72	5.47373e-12	6.09237e-10	9.68686e-08
CG4678	AE014298	16696131..16711145	6.48341	4.79285	27.7199	2.22668e-06	5.84652e-05	0.0394055
ImpE1	AE014296	8372405..8391171	0.342177	4.78832	27.6329	0.00337576	0.0269157	1
e	AE014297	complement(21229839..21237177)	3.11055	4.78287	27.5288	1.82616e-05	0.000358685	0.323175
nkd	AE014296	complement(19003741..19045449)	0.940469	4.7807	27.4875	0.000141609	0.00201091	1
l(2)41Ab	AE013599	1349392..1443935	2.93922	4.76972	27.279	8.76702e-05	0.00133865	1
Gad1	AE014296	complement(4074077..4088744)	9.77687	4.76906	27.2666	8.87989e-09	4.69097e-07	0.000157147
kek6	AE014297	31622136..31664646	0.440032	4.76012	27.098	0.00089506	0.00922533	1
LManI	AE014134	complement(10452677..10457241)	1.62564	4.75562	27.0136	0.00014028	0.00199401	1
CG14431	AE014298	6908277..6968829	0.478513	4.75268	26.9586	0.000966638	0.00983137	1
CG13229	AE013599	complement(11139304..11172206)	1.19369	4.74285	26.7757	0.00117238	0.0115725	1
SoxN	AE014134	8825645..8829670	1.83588	4.73512	26.6325	9.75395e-05	0.00146782	1
CG31183	AE014297	complement(15857871..15875939)	0.702003	4.7271	26.4849	0.00125404	0.0122358	1
hdly	AE014297	20914296..20929213	131.216	4.72029	26.3602	4.72433e-09	2.72334e-07	8.36065e-05
CG12605	AE014296	complement(3954251..3964771)	1.22585	4.70737	26.1252	1.54587e-05	0.000312654	0.273572
Tusp	AE014297	27607879..27634932	0.894013	4.69644	25.928	0.000148418	0.00208788	1
CG31808	AE014134	complement(16704286..16716195)	22.8151	4.69638	25.927	2.13329e-09	1.32933e-07	3.77529e-05
apolpp	AE014135	1060969..1077273	77.3855	4.69185	25.8457	0	0	0
sona	AE013599	complement(23753477..23798395)	0.836707	4.6856	25.7339	0.000582484	0.00649541	1
mew	AE014298	complement(13214409..13258490)	2.88737	4.68356	25.6976	3.88685e-07	1.28331e-05	0.00687856
AttB	AE013599	14749223..14750165	138.507	4.66656	25.3966	1.71167e-06	4.75533e-05	0.0302915
Xrp1	AE014297	18914968..18926989	41.8145	4.65757	25.2388	0	0	0
CG33143	AE013599	22614328..22634084	0.632212	4.65027	25.1113	0.000700671	0.00758396	1
dpr20	AE014296	complement(852720..857248)	2.90275	4.64371	24.9974	0.000102629	0.00152967	1
vri	AE014134	5288944..5311223	12.2769	4.64279	24.9816	5.77316e-15	1.39956e-12	1.02168e-10
NimC1	AE014134	complement(13973158..13976769)	37.0089	4.63351	24.8214	0	0	0
kek2	AE014134	11581937..11626883	0.686895	4.63281	24.8093	0.000731218	0.00787127	1
CG6282	AE014296	8604657..8617074	1.85613	4.63009	24.7625	4.23967e-05	0.000729859	0.750295
dpr8	AE014298	14322226..14462351	1.40382	4.62851	24.7355	0.000156993	0.00219225	1
CG32647	AE014298	complement(12771844..12784958)	7.84391	4.62838	24.7333	4.47808e-12	5.08004e-10	7.92487e-08
CG31221	AE014297	19412689..19460311	10.7653	4.62633	24.6981	4.31033e-12	4.92128e-10	7.62799e-08
CG3328	AE013599	24162489..24173660	1.69599	4.62545	24.683	3.54598e-05	0.000634796	0.627533
sick	AE014134	19796365..19958424	1.78787	4.60393	24.3176	4.76054e-09	2.73073e-07	8.42472e-05
CG15629	AE014134	4813009..4815891	181.918	4.59881	24.2315	0	0	0
Syn	AE014297	10190689..10222442	1.43756	4.59243	24.1246	5.70982e-05	0.00094613	1
CRMP	AE014297	5571108..5579189	1.25961	4.58846	24.0583	0.000601741	0.00668908	1
CG1607	AE014297	31382109..31391893	17.9279	4.58256	23.96	2.22045e-15	5.95382e-13	3.92952e-11
5-HT1A	AE013599	19067155..19121958	1.16571	4.57261	23.7954	0.000108274	0.0015995	1
PGRP-SB1	AE014296	complement(16727299..16727989)	284.944	4.56632	23.6919	2.01506e-10	1.62834e-08	3.56606e-06
nAChRbeta1	AE014296	4429349..4435993	7.52504	4.56383	23.651	1.24006e-09	8.44054e-08	2.19454e-05
clumsy	AE014134	21206493..21211818	0.765405	4.5585	23.5637	0.00215193	0.0187047	1
CG13650	AE014297	complement(25109226..25112516)	3.21063	4.55611	23.5248	0.000182818	0.00247728	1
chinmo	AE014134	1651258..1704682	1.09862	4.55499	23.5065	1.37332e-05	0.000281617	0.243036
mGluR	AE014135	936819..949441	0.487915	4.55002	23.4258	0.00223243	0.0192437	1
Nrx-1	AE014297	22468512..22486969	1.47006	4.54934	23.4147	2.99859e-06	7.63541e-05	0.0530661
Rab3	AE013599	complement(10721335..10729203)	7.74795	4.54617	23.3633	1.76137e-08	8.40187e-07	0.000311709
caix	AE014297	complement(27102988..27106184)	564.26	4.53891	23.246	0	0	0
Cad86C	AE014297	10827079..10849030	1.45933	4.53065	23.1133	6.89531e-05	0.00110331	1
Pdfr	AE014298	2552206..2578640	1.47642	4.53031	23.1079	0.000654293	0.0071608	1
Ace	AE014297	complement(13222951..13259517)	3.32187	4.52966	23.0975	7.83603e-10	5.73034e-08	1.38674e-05
Atf6	AE013599	5144733..5154756	3.38349	4.52231	22.9801	2.3603e-07	8.28776e-06	0.00417703
ltl	AE014296	7518997..7528013	4.01693	4.51989	22.9415	8.28579e-07	2.52382e-05	0.0146634
CG46319	AE013599	10124293..10137472	5.70479	4.51851	22.9197	1.0232e-08	5.26381e-07	0.000181075
CG5080	AE014134	complement(1160290..1163886)	37.0739	4.51828	22.916	7.20046e-12	7.6763e-10	1.27427e-07
NK7.1	AE014297	complement(14329413..14372951)	3.56748	4.51637	22.8856	1.17213e-07	4.49496e-06	0.00207433
edl	AE013599	complement(18667527..18673536)	10.1311	4.51029	22.7894	1.79504e-06	4.96357e-05	0.0317669
Gycalpha99B	AE014297	29682503..29685758	2.9716	4.50828	22.7577	0.000200647	0.00267786	1
CG4629	AE014134	complement(1083091..1102504)	1.98629	4.50745	22.7445	0.00279488	0.0230588	1
para	AE014298	complement(16455027..16533096)	1.77109	4.50618	22.7245	1.58921e-08	7.72642e-07	0.000281242
CG5397	AE014134	1240036..1243018	35.0473	4.50032	22.6325	0	0	0
ATP8B	AE014297	complement(12068375..12090612)	1.40867	4.49725	22.5844	3.07797e-05	0.000559249	0.544709
mfas	AE014297	complement(11984862..11993315)	118.79	4.49696	22.5798	0	0	0
brp	AE013599	9503765..9541565	1.16762	4.49593	22.5637	1.10796e-07	4.29649e-06	0.00196076
CG34437	AE014297	28283719..28284725	7.50946	4.49404	22.5341	0.000363115	0.00445326	1
CG6765	AE014296	8512767..8518738	1.04472	4.49163	22.4965	0.000549006	0.00622406	1
CG12814	AE014297	complement(10171156..10189603)	17.4653	4.48426	22.3819	2.80537e-10	2.17748e-08	4.96466e-06
beat-Ic	AE014134	16000291..16041703	1.5855	4.48333	22.3675	6.59974e-05	0.00106565	1
CG4995	AE014134	10322476..10324990	14.7256	4.48212	22.3487	1.14242e-06	3.33071e-05	0.0202174
CG46307	AE014134	21104568..21132909	0.742216	4.46322	22.0578	0.00160334	0.0147783	1
ChAT	AE014297	18705501..18732344	1.73997	4.46039	22.0146	0.000112855	0.0016533	1
CG42353	AE014298	complement(16093059..16104946)	1.61309	4.45913	21.9954	0.000172709	0.00237116	1
Syn2	AE013599	16552258..16558486	5.04346	4.45756	21.9715	2.49297e-07	8.7018e-06	0.00441181
CG34355	AE014297	23803859..23859167	0.393119	4.44475	21.7773	0.00524457	0.0372444	1
CG31690	AE014134	2677734..2719431	0.939734	4.43707	21.6616	0.00207444	0.0181472	1
RSG7	AE014298	complement(16838173..16844433)	0.892141	4.43602	21.6458	0.000528886	0.00604632	1
Ag5r	AE014298	complement(14784664..14786551)	5031.37	4.43131	21.5753	8.34157e-10	6.02534e-08	1.47621e-05
sog	AE014298	complement(15603283..15633434)	14.4215	4.43119	21.5735	1.26565e-14	2.76522e-12	2.23983e-10
cbt	AE014134	complement(476446..479688)	10.5626	4.431	21.5707	3.0298e-12	3.62286e-10	5.36183e-08
CG43066	AE013599	18514574..18526439	4.59125	4.42808	21.5271	1.03915e-07	4.08663e-06	0.00183898
tal-3A	AE014297	13813109..13814648	3.42102	4.42625	21.4997	0.00032084	0.00399853	1
CG5890	AE014297	25856154..25872670	1.06757	4.42457	21.4747	0.00107083	0.0107246	1
DopEcR	AE014296	complement(4367649..4380387)	3.93625	4.41979	21.4037	3.75584e-06	9.2961e-05	0.0664671
CG43729	AE013599	15401096..15471884	3.24601	4.41714	21.3644	8.42733e-11	7.23973e-09	1.49138e-06
CG8927	AE014297	16181020..16186235	7.66346	4.4122	21.2914	3.63498e-05	0.000646059	0.643283
beat-IIa	AE014297	complement(17320004..17366119)	1.38654	4.41194	21.2876	0.000873666	0.00904697	1
CG14855	AE014297	14796305..14798474	1.5954	4.40935	21.2493	0.00191951	0.0170547	1
dpy	AE014134	complement(4477462..4614300)	1.07406	4.40715	21.2171	1.3154e-11	1.36133e-09	2.32787e-07
pan	AE014135	69326..114270	3.52646	4.40582	21.1974	2.25819e-13	3.35826e-11	3.99633e-09
CG32407	AE014296	5922055..5923567	20.6138	4.39983	21.1096	1.96723e-11	1.96689e-09	3.4814e-07
Toll-7	AE013599	19826578..19832973	0.849907	4.38961	20.9606	0.000798325	0.00845985	1
Snmp1	AE014297	complement(21165167..21168205)	2.14404	4.38681	20.9199	0.000541108	0.00613846	1
CG44195	AE014296	complement(7658409..7695654)	0.71807	4.3854	20.8996	0.00379836	0.0293664	1
CG15630	AE014134	complement(4734592..4794044)	3.76228	4.38515	20.896	3.67555e-05	0.000651765	0.650462
Capa	AE014297	complement(29912991..29914346)	102.463	4.38427	20.8832	6.65024e-14	1.17108e-11	1.17689e-09
Gat	AE014135	629691..635350	6.64893	4.38409	20.8805	1.22125e-06	3.49716e-05	0.0216125
IM4	AE013599	complement(20868496..20869321)	109.601	4.38302	20.8651	1.34115e-13	2.17746e-11	2.37343e-09
CG4269	AE013599	22597245..22600695	50.9881	4.37772	20.7887	7.49429e-07	2.31847e-05	0.0132626
CG45086	AE013599	12612740..12619820	4.076	4.37625	20.7675	2.12668e-05	0.00040953	0.376358
CG9733	AE014297	complement(30243978..30246703)	3.55065	4.36975	20.6741	0.00279195	0.0230453	1
CG32694	AE014298	9989690..10006882	2.1477	4.36751	20.642	3.19699e-06	8.07092e-05	0.0565771
CG33460	AE013599	15694092..15695232	12.3813	4.36548	20.613	3.9408e-05	0.000686421	0.697404
CG4950	AE014296	complement(16265797..16268156)	19.0167	4.36257	20.5715	2.09516e-09	1.31018e-07	3.70781e-05
scyl	AE014296	11252307..11256172	30.3561	4.3546	20.4581	6.88338e-15	1.6242e-12	1.21815e-10
CG31814	AE014134	complement(13676860..13717320)	0.675242	4.34544	20.3285	0.00724355	0.0476185	1
CG15522	AE014297	29927255..29928766	4.70908	4.34504	20.323	0.000147798	0.00208081	1
MsR1	AE014296	2322693..2345799	3.39238	4.34454	20.3159	7.74031e-05	0.00122086	1
CG9902	AE014298	complement(16542124..16547520)	0.62526	4.33841	20.2298	0.0013374	0.0128841	1
kek4	AE014134	complement(13212335..13215350)	1.04857	4.33723	20.2132	0.0034916	0.0275606	1
sif	AE014296	5657913..5749599	1.45342	4.33229	20.1442	1.28652e-09	8.72317e-08	2.27675e-05
CG4465	AE014297	complement(19915868..19917839)	2.44435	4.327	20.0704	0.00707877	0.0467668	1
CG5321	AE014298	14679568..14681418	7.92581	4.32113	19.9889	7.33148e-06	0.00016634	0.129745
Nlg4	AE014297	20204809..20245473	0.344763	4.31732	19.9362	0.00553014	0.0387438	1
ko	AE014296	complement(21075581..21131159)	1.16941	4.30753	19.8014	0.000914324	0.00940197	1
CG32432	AE014296	complement(20844332..20885188)	1.12447	4.30464	19.7617	0.00168142	0.01532	1
bond	AE014297	22550680..22556494	77.3922	4.30399	19.7529	0	0	0
CG5381	AE014134	complement(10317497..10323102)	12.5269	4.29247	19.5957	2.86623e-09	1.74308e-07	5.07237e-05
Gs2	AE014298	11422832..11430197	1167.57	4.28412	19.4827	0	0	0
CG31999	AE014135	complement(215009..227748)	3.35084	4.28216	19.4563	9.1561e-05	0.00138848	1
Pkc98E	AE014297	29039156..29049148	2.78338	4.2803	19.4311	2.40046e-06	6.2472e-05	0.042481
CG18208	AE014297	complement(18799280..18849224)	1.29509	4.27406	19.3473	2.76484e-06	7.09122e-05	0.0489294
kni	AE014296	complement(20692330..20695378)	0.931405	4.2682	19.2689	0.0076563	0.0497772	1
Esyt2	AE014297	24544719..24556549	13.9241	4.26097	19.1725	2.80298e-12	3.39756e-10	4.96043e-08
CG14866	AE014297	15316471..15318285	4.83834	4.25935	19.151	0.00040414	0.00486204	1
AstC	AE014134	complement(11076165..11081399)	17.7871	4.2522	19.0564	8.49154e-06	0.00018855	0.150275
IM1	AE013599	18383949..18384378	888.715	4.25139	19.0457	5.28195e-09	2.96745e-07	9.34746e-05
dpr12	AE013599	5804712..5860831	2.24084	4.25134	19.045	0.00041938	0.00500457	1
btl	AE014296	14075772..14083229	4.42222	4.25072	19.0368	4.17555e-07	1.37096e-05	0.00738948
CG31445	AE014297	complement(29240580..29244827)	10.2141	4.24757	18.9953	4.8328e-13	6.78778e-11	8.55261e-09
nrm	AE014296	22998372..23040300	1.11292	4.23247	18.7975	2.47169e-05	0.00046509	0.437415
svp	AE014297	12258737..12302785	2.08444	4.23165	18.7868	7.46306e-05	0.00118558	1
CG1468	AE014298	9878422..9879279	295.153	4.22953	18.7592	1.11022e-16	3.85247e-14	1.96476e-12
ITP	AE013599	24537421..24558961	4.81475	4.22597	18.713	9.02639e-08	3.58966e-06	0.0015974
ps	AE014297	9417940..9455500	17.9584	4.21672	18.5934	3.33067e-16	1.09153e-13	5.89429e-12
Cht5	AE014297	13767549..13770732	20.2713	4.20874	18.4908	1.42607e-09	9.52345e-08	2.52371e-05
jus	AE014297	complement(29171191..29194994)	1.39377	4.2087	18.4903	0.00142782	0.0135558	1
CG42613	AE014297	18929196..18978088	6.0339	4.20736	18.4732	1.20251e-09	8.24837e-08	2.12808e-05
Rcd6	AE013599	complement(20628186..20633506)	3.11833	4.20625	18.4589	6.33212e-05	0.00103567	1
IM2	AE013599	18386602..18387030	1215.33	4.20049	18.3854	3.88578e-14	7.16319e-12	6.87667e-10
Cyp18a1	AE014298	complement(18688538..18693042)	36.0361	4.19397	18.3025	2.22045e-15	5.95382e-13	3.92952e-11
CG42361	AE013599	24607673..24608788	13.6921	4.19274	18.2869	2.38286e-06	6.21968e-05	0.0421694
Tob	AE014298	complement(16074717..16091495)	3.59407	4.1871	18.2156	7.36039e-07	2.28521e-05	0.0130257
CG42541	AE014298	complement(3891497..3930578)	1.22031	4.1823	18.1551	4.56945e-05	0.000779803	0.808656
CG33203	AE014297	complement(28870606..28887709)	1.20051	4.18218	18.1535	0.00224264	0.0193129	1
CG31077	AE014297	26999752..27002961	9.66638	4.18182	18.149	0.000806776	0.00851854	1
unc-104	AE013599	complement(16751503..16772671)	4.75685	4.1795	18.1198	1.94491e-09	1.22488e-07	3.44191e-05
miple1	AE014296	267299..270336	38.7439	4.17911	18.1149	1.66533e-15	4.75346e-13	2.94714e-11
Gp150	AE013599	22317662..22329416	80.2616	4.17757	18.0957	2.22045e-16	7.4142e-14	3.92952e-12
myo	AE014135	complement(690686..696055)	8.15352	4.17099	18.0132	9.63816e-10	6.85006e-08	1.70567e-05
CG15270	AE014134	15074776..15096915	0.592044	4.16992	17.9999	0.00359083	0.0281805	1
lft	AE014134	10364471..10366410	7.631	4.1545	17.8086	0.00019379	0.00260205	1
Pvf3	AE014134	complement(7098188..7157695)	2.36466	4.1485	17.7346	9.90477e-06	0.00021481	0.175285
CG8245	AE013599	5668383..5669986	9.35487	4.12988	17.5073	1.09741e-05	0.000233705	0.194209
Nmdar2	AE014298	complement(1483625..1507809)	0.325188	4.1261	17.4614	0.0044961	0.0333337	1
CG13360	AE014298	complement(787855..790089)	291.162	4.12279	17.4214	0	0	0
CG14762	AE013599	complement(8009119..8013755)	10.5827	4.11942	17.3807	3.82538e-12	4.4833e-10	6.76978e-08
Gbs-70E	AE014296	complement(14540937..14550975)	34.1298	4.11939	17.3804	1.28786e-14	2.77942e-12	2.27912e-10
CG40470	AE014296	complement(23839860..23986410)	1.26123	4.11145	17.285	0.00290811	0.0238153	1
CG13404	AE014298	complement(14264737..14266250)	6.13719	4.10396	17.1956	0.00161232	0.0148302	1
bol	AE014296	complement(9097629..9134405)	5.21813	4.10378	17.1934	2.37812e-11	2.25057e-09	4.20856e-07
bark	AE014134	3787167..3802726	0.948452	4.10194	17.1715	0.000622338	0.00687485	1
CG5758	AE014134	18119995..18129862	25.2497	4.09774	17.1215	1.24129e-10	1.03619e-08	2.19671e-06
Actbeta	AE014135	complement(1077331..1084796)	1.17934	4.09325	17.0684	0.00272991	0.0226813	1
Tep2	AE014134	complement(7693727..7701601)	22.2113	4.08782	17.0043	7.39853e-13	1.012e-10	1.30932e-08
Sik2	AE014298	complement(2055310..2061915)	2.21458	4.08563	16.9784	5.06971e-05	0.000855279	0.897187
Hml	AE014296	13846054..13860001	6.55284	4.08484	16.9691	0	0	0
NetB	AE014298	complement(14686038..14749376)	0.328484	4.08306	16.9482	0.00461378	0.0340439	1
bru2	AE014134	12344219..12397528	2.35991	4.08231	16.9394	1.6853e-06	4.6968e-05	0.0298247
CG30151	AE013599	complement(20528503..20529464)	37.2411	4.08016	16.9141	1.85819e-10	1.50995e-08	3.28844e-06
chico	AE014134	complement(10242512..10247078)	4.94351	4.07505	16.8544	2.3614e-06	6.1819e-05	0.0417896
bi	AE014298	4412856..4485647	0.411876	4.07206	16.8195	0.00667953	0.0448947	1
CG34136	AE014134	21096922..21098932	31.1694	4.0577	16.6529	3.82169e-07	1.2689e-05	0.00676325
CG13026	AE014296	complement(16724678..16726169)	67.7294	4.05444	16.6153	8.62968e-09	4.58617e-07	0.000152719
nAChRbeta3	AE014134	545129..547096	23.7013	4.05295	16.5981	2.24295e-08	1.03909e-06	0.000396934
CG14406	AE014298	complement(14909873..14910845)	7.54867	4.05112	16.5771	0.000367134	0.0044901	1
PRL-1	AE014134	complement(16245835..16257606)	25.1716	4.05092	16.5749	1.4333e-13	2.28053e-11	2.53651e-09
CG6357	AE013599	13840053..13841743	64.875	4.04694	16.5291	1.56743e-10	1.29018e-08	2.77389e-06
nudE	AE014296	9898703..9903031	9.77639	4.0466	16.5252	8.21805e-08	3.32803e-06	0.00145435
Fas1	AE014297	16625238..16639771	35.8028	4.03254	16.365	9.67004e-14	1.62982e-11	1.71131e-09
CG2993	AE014297	complement(7804665..7810014)	3.015	4.02752	16.3081	0.000133406	0.00190856	1
Galphas	AE013599	23942538..23946936	11.6701	4.0171	16.1908	9.15247e-07	2.74023e-05	0.0161971
Idgf1	AE014134	16445278..16446793	99.8769	4.01598	16.1782	1.11022e-16	3.85247e-14	1.96476e-12
CG11891	AE014297	25270209..25273267	30.6422	4.0138	16.1538	2.35096e-10	1.87884e-08	4.16049e-06
Syt7	AE014135	complement(278685..306481)	3.47474	4.01374	16.1531	8.66437e-06	0.000192147	0.153333
form3	AE014296	7094818..7123297	6.90848	4.01369	16.1525	8.79961e-09	4.66247e-07	0.000155727
mthl10	AE014296	complement(332801..342915)	4.05543	4.01368	16.1524	1.6946e-06	4.71529e-05	0.0299893
18w	AE013599	20111511..20116932	1.35258	4.01332	16.1484	0.000398817	0.00480126	1
CG42540	AE014296	4556087..4592295	1.93036	4.01207	16.1345	0.000116872	0.0017023	1
beat-VI	AE014297	28418208..28474814	3.7104	4.00947	16.1054	0.00195112	0.0172592	1
CG8468	AE013599	14219898..14230620	4.77959	4.00633	16.0704	4.32059e-06	0.000104456	0.0764615
CG10560	AE014297	complement(25318550..25320101)	123.553	4.00615	16.0683	1.11022e-16	3.85247e-14	1.96476e-12
cmpy	AE014296	complement(20712838..20719200)	2.52346	4.0061	16.0678	0.000557541	0.00629662	1
CG43402	AE014134	1442627..1443832	49.7235	4.00312	16.0346	8.99056e-08	3.5843e-06	0.00159106
CG43202	AE013599	complement(18381393..18381844)	42.332	4.00258	16.0287	4.42207e-05	0.00075684	0.782573
CG33521	AE014135	1185768..1192985	4.02655	3.99696	15.9663	2.8292e-05	0.000521546	0.500684
CG13248	AE014296	complement(20407103..20410566)	2.84525	3.99627	15.9587	0.00068401	0.00742178	1
Ca-alpha1D	AE014134	16165831..16190540	0.72146	3.98052	15.7854	0.00023121	0.00303765	1
CG16836	AE013599	18388995..18389443	725.068	3.97861	15.7645	7.66054e-15	1.7838e-12	1.35569e-10
Msp300	AE014134	5100877..5207002	5.58647	3.97557	15.7313	2.55351e-15	6.7447e-13	4.51895e-11
S1P	AE014296	complement(21613797..21617376)	1.95825	3.97354	15.7092	0.000408917	0.00491283	1
CG30281	AE013599	22114997..22116189	7.65616	3.96705	15.6387	0.00074334	0.00798718	1
bnl	AE014297	complement(19794073..19836817)	0.745525	3.95803	15.5413	0.0065241	0.0440508	1
ab	AE014134	11210678..11261080	0.920995	3.95649	15.5246	0.00218669	0.0189139	1
CG14274	AE014134	8338287..8342056	5.73621	3.94779	15.4313	0.000158578	0.00220972	1
drl	AE014134	19190342..19208621	4.15294	3.93852	15.3325	6.4605e-05	0.00105181	1
mthl2	AE014296	5604790..5607190	25.593	3.93656	15.3117	8.26728e-12	8.76084e-10	1.46306e-07
PPO2	AE013599	complement(9042261..9044709)	64.3447	3.93384	15.2828	0	0	0
drd	AE014298	15125753..15137311	23.8662	3.93196	15.263	1.03551e-10	8.81028e-09	1.83254e-06
CG44098	AE014297	complement(4750409..4773197)	1.15536	3.93039	15.2463	0.0011243	0.0111968	1
CG44142	AE014297	complement(13312855..13313188)	332.397	3.9295	15.2369	0.000919273	0.00943094	1
Ten-m	AE014296	complement(22293044..22407863)	2.59974	3.92719	15.2125	9.87865e-07	2.92345e-05	0.0174822
CHES-1-like	AE014298	complement(7682338..7709385)	2.74845	3.90715	15.0027	1.36004e-07	5.03526e-06	0.00240685
Spn28Dc	AE014134	complement(8004548..8007210)	35.1907	3.90287	14.9583	6.55898e-12	7.07769e-10	1.16074e-07
CG12038	AE014296	993983..995703	3.90083	3.88988	14.8242	0.000673481	0.0073384	1
CG18596	AE014297	22375923..22379955	2.03355	3.87618	14.6841	0.000107238	0.00158811	1
CG8547	AE013599	complement(14261206..14267919)	71.8157	3.87361	14.658	0	0	0
Ptr	AE013599	complement(6181748..6196320)	0.908699	3.87006	14.6219	0.000649943	0.00713526	1
IM3	AE013599	18387895..18388734	226.326	3.86448	14.5655	7.43405e-13	1.012e-10	1.3156e-08
CG31778	AE014134	complement(3704106..3705488)	50.7322	3.86384	14.5591	1.5243e-11	1.55928e-09	2.69756e-07
CG5282	AE014296	complement(20424424..20426071)	11.3977	3.85949	14.5152	1.04085e-05	0.000224087	0.184199
tau	AE014297	complement(27639886..27656996)	4.58775	3.85667	14.4868	2.48986e-05	0.000466769	0.44063
GATAd	AE014134	10333734..10339185	3.33217	3.85472	14.4672	0.000115955	0.00169033	1
CG2225	AE014134	complement(21663806..21677530)	1.17849	3.85267	14.4467	0.000891007	0.00919962	1
Mp	AE014296	6998843..7053499	1.90526	3.83372	14.2582	0.000100903	0.00150691	1
CadN	AE014134	complement(17647053..17778340)	0.85638	3.83317	14.2527	7.21015e-05	0.00114746	1
Cyp4p1	AE013599	9240041..9242139	45.7045	3.83297	14.2508	7.54841e-13	1.01973e-10	1.33584e-08
Cda5	AE014134	complement(25402..65404)	0.327663	3.83134	14.2347	0.00524746	0.03725	1
Cyp28a5	AE014134	13977302..13979569	99.127	3.82742	14.1961	0	0	0
4E-T	AE014135	complement(951542..958392)	2.93621	3.81586	14.0828	3.57634e-05	0.000639297	0.632904
Proc	AE014134	complement(7864642..7871432)	25.8798	3.81248	14.0498	1.20941e-07	4.58306e-06	0.00214029
Trh	AE014296	complement(1190384..1193173)	3.22319	3.81133	14.0386	0.00117616	0.0116023	1
CG42673	AE014296	9547220..9596713	2.73791	3.81065	14.032	5.27639e-06	0.000125002	0.0933763
CG42392	AE013599	complement(16765361..16766000)	7.96057	3.80834	14.0096	0.00377654	0.029235	1
NtR	AE013599	22127808..22130184	51.9696	3.80394	13.9669	6.82454e-13	9.43546e-11	1.20774e-08
Paip2	AE014297	12980792..12985488	22.4597	3.80383	13.9658	1.39727e-05	0.000285207	0.247275
TotA	AE014297	20871036..20871700	490.876	3.80082	13.9367	1.33388e-09	8.97556e-08	2.36057e-05
Zyx	AE014135	complement(1057365..1065001)	7.18832	3.79663	13.8963	9.34401e-06	0.000204655	0.165361
cora	AE013599	19229063..19243751	9.03057	3.79512	13.8818	7.70606e-13	1.02537e-10	1.36374e-08
LysP	AE014296	complement(1218082..1218696)	300.102	3.79163	13.8482	4.99489e-09	2.85144e-07	8.83945e-05
amon	AE014297	complement(26697697..26714159)	2.86713	3.7892	13.8249	0.000328578	0.00408346	1
sano	AE013599	18878391..18959500	2.12095	3.78738	13.8075	0.000117112	0.00170323	1
CG15546	AE014297	complement(30874365..30876186)	5.9689	3.78582	13.7925	0.00177509	0.0160438	1
Atf3	AE014298	complement(1242740..1275284)	5.11714	3.78376	13.7729	1.05783e-07	4.13254e-06	0.00187204
CG43732	AE014297	18950196..18976557	1.83063	3.76998	13.642	0.000713608	0.00770984	1
elB	AE014134	complement(14390628..14409549)	7.48799	3.76605	13.6049	2.27209e-07	8.0098e-06	0.00402092
CG7763	AE013599	11414510..11415462	3.65467	3.76326	13.5785	0.00561184	0.0391457	1
NimC2	AE014134	13980126..13983269	1.71053	3.76097	13.557	0.00227373	0.0194831	1
CG31676	AE014134	20840750..20849182	156.735	3.76097	13.557	1.11022e-16	3.85247e-14	1.96476e-12
bru3	AE014296	complement(13521907..13803400)	1.24432	3.75962	13.5443	2.13865e-05	0.000410496	0.378478
CG15772	AE014298	5752249..5754041	6.53853	3.75786	13.5279	0.000421904	0.00502452	1
Dh31	AE014134	complement(8491868..8506845)	5.75019	3.75686	13.5185	0.0010054	0.0101806	1
IM14	AE013599	20870392..20870678	342.2	3.75603	13.5107	6.91608e-11	5.9997e-09	1.22394e-06
Msr-110	AE014296	complement(5566919..5577348)	41.7076	3.75097	13.4634	6.16407e-12	6.73367e-10	1.09086e-07
CG9497	AE014134	complement(6346430..6348427)	38.0827	3.74839	13.4393	1.55431e-15	4.50929e-13	2.75067e-11
CG1208	AE014297	5831639..5838782	34.6396	3.74688	13.4253	2.26438e-11	2.17786e-09	4.00727e-07
Ms	AE014297	24341551..24343825	84.9035	3.74366	13.3954	2.45046e-08	1.12347e-06	0.000433658
CG11147	AE014134	complement(5733675..5741244)	33.9227	3.73126	13.2807	2.70461e-12	3.32386e-10	4.78636e-08
luna	AE013599	complement(10977956..11116378)	2.73127	3.72294	13.2043	4.33667e-07	1.4209e-05	0.00767461
CG6044	AE013599	22404177..22408540	11.9772	3.72193	13.1951	1.66596e-06	4.65759e-05	0.0294826
CG33470	AE013599	13411739..13413085	1234.72	3.7145	13.1274	1.54982e-06	4.36739e-05	0.0274272
nolo	AE014134	21684106..21729051	2.48512	3.71135	13.0986	0.000142825	0.00202368	1
CG42272	AE014296	5803033..5805749	1.66344	3.70513	13.0423	0.00443835	0.0330895	1
Cyp6a2	AE013599	complement(6779749..6781491)	68.0264	3.69755	12.974	9.99201e-15	2.23834e-12	1.76829e-10
CG15067	AE013599	complement(18384824..18385589)	1059.02	3.69663	12.9657	2.05946e-12	2.60331e-10	3.64463e-08
comm2	AE014296	complement(15697594..15699850)	15.8632	3.69453	12.9468	2.16229e-06	5.74176e-05	0.0382661
CG7560	AE014296	11425158..11426395	42.0597	3.69436	12.9453	9.15923e-12	9.59118e-10	1.62091e-07
Rbp6	AE014296	complement(17058774..17238212)	2.30608	3.68529	12.8642	2.06188e-08	9.62775e-07	0.000364892
Fmo-1	AE013599	23962956..23964641	9.03339	3.68489	12.8607	3.31617e-05	0.000598229	0.586863
CG1092	AE014297	4266770..4268316	25.857	3.68002	12.8173	3.09445e-11	2.83743e-09	5.47624e-07
nSyb	AE014296	complement(1630348..1637752)	10.5448	3.67951	12.8128	6.46299e-08	2.68487e-06	0.00114376
CG1674	AE014135	230730..245903	5.58898	3.67893	12.8076	4.66728e-07	1.51276e-05	0.00825969
Spn88Eb	AE014297	complement(15206703..15208762)	139.376	3.67505	12.7733	2.35691e-10	1.87884e-08	4.17102e-06
natalisin	AE014297	14418593..14421865	3.06371	3.67128	12.7399	0.0042488	0.0320234	1
CG5151	AE014296	complement(16137802..16164701)	6.46502	3.66796	12.7106	8.99264e-08	3.5843e-06	0.00159143
Zir	AE014134	94739..102086	0.910536	3.66586	12.6921	0.0012403	0.0121432	1
CG11317	AE014297	complement(31090712..31097321)	7.21401	3.66453	12.6804	0.00125421	0.0122358	1
sm	AE013599	complement(19517864..19631508)	2.25604	3.64978	12.5515	2.59983e-07	9.03915e-06	0.00460093
dpr1	AE013599	20698483..20750442	2.03734	3.64829	12.5385	0.000720529	0.00777453	1
CG6847	AE014298	17911462..17924163	2.2906	3.6418	12.4822	0.000934486	0.00956484	1
dpr7	AE014135	complement(247124..253329)	5.43736	3.64002	12.4668	0.00366723	0.028653	1
Ac76E	AE014296	19939287..19977960	3.10876	3.63963	12.4634	1.35498e-05	0.000278706	0.23979
Cyp6a20	AE013599	14882118..14884046	23.6511	3.63803	12.4496	1.71007e-09	1.10048e-07	3.02632e-05
Bsg	AE014134	8083420..8116531	13.6149	3.63634	12.4351	5.48561e-13	7.64401e-11	9.70789e-09
AttA	AE013599	14747362..14748215	66.4095	3.62687	12.3537	0.000938384	0.00959918	1
Yp1	AE014298	10053811..10055498	18932.7	3.62464	12.3346	2.23853e-11	2.16477e-09	3.96153e-07
mamo	AE014298	complement(13846116..13990527)	1.74708	3.62066	12.3006	4.30156e-09	2.52069e-07	7.61247e-05
wat	AE014297	complement(28992977..29020406)	122.723	3.62029	12.2974	9.99201e-16	3.10226e-13	1.76829e-11
Pepck	AE013599	18536767..18539416	111.21	3.61593	12.2604	1.55431e-15	4.50929e-13	2.75067e-11
CG3984	AE014297	15137148..15139007	36.0963	3.61044	12.2138	6.0822e-11	5.3023e-09	1.07637e-06
Rbfox1	AE014296	10481412..10594012	2.09553	3.61008	12.2108	1.06187e-05	0.000227506	0.18792
Syp	AE014297	20756729..20810726	8.48591	3.60679	12.183	3.08971e-11	2.83743e-09	5.46785e-07
CG6553	AE013599	complement(13854578..13855778)	19.4525	3.6053	12.1704	5.97377e-07	1.9014e-05	0.0105718
CG43064	AE014296	complement(11834721..11836721)	4.54346	3.60217	12.144	0.0017886	0.0161314	1
Vmat	AE013599	complement(13513132..13534251)	3.04871	3.60097	12.1338	1.02123e-06	3.00212e-05	0.0180727
alpha-Est8	AE014297	complement(7509343..7515670)	20.536	3.60092	12.1334	2.68611e-11	2.4888e-09	4.7536e-07
Pka-C1	AE014134	complement(9682315..9699297)	4.73955	3.59914	12.1185	2.89056e-08	1.31165e-06	0.000511543
NLaz	AE014134	complement(1359837..1361821)	658.865	3.59587	12.0911	1.66708e-08	8.03879e-07	0.000295023
CG3078	AE014298	complement(2254403..2259863)	1.6182	3.59303	12.0673	0.00264818	0.0221165	1
CG45087	AE013599	18536767..18539416	108.547	3.59269	12.0645	3.55271e-15	8.98177e-13	6.28724e-11
pHCl-1	AE014296	complement(15848578..15899029)	1.04	3.59057	12.0468	0.000383008	0.00465209	1
cac	AE014298	complement(11931280..11985087)	1.21125	3.58774	12.0231	0.000354524	0.00435091	1
Gfrl	AE014297	complement(20378458..20484588)	0.815935	3.58648	12.0126	0.00102341	0.0103199	1
CG5791	AE014297	22087075..22088501	58.3384	3.58583	12.0072	1.29395e-07	4.82084e-06	0.0022899
Sema1a	AE014134	8542147..8672041	1.07623	3.58515	12.0016	0.00118284	0.0116552	1
Swim	AE013599	complement(22189817..22202671)	78.7051	3.58236	11.9784	1.52235e-05	0.000308602	0.26941
ImpL2	AE014296	complement(4224006..4236147)	54.9525	3.57429	11.9116	3.06631e-10	2.35933e-08	5.42645e-06
Snap25	AE014296	24074180..24299205	18.241	3.5735	11.9051	5.51265e-05	0.000920353	0.975574
VGAT	AE013599	complement(14198478..14201249)	2.7056	3.57042	11.8797	0.00485052	0.0352814	1
CG8046	AE013599	complement(9162037..9164967)	4.40331	3.5671	11.8524	0.000492046	0.00571503	1
Sap-r	AE014297	complement(30883464..30889062)	178.666	3.56493	11.8345	3.24185e-14	6.23598e-12	5.7371e-10
ptc	AE013599	8649649..8665223	0.657824	3.56435	11.8298	0.00679865	0.0454193	1
dysc	AE014296	complement(13867414..13903236)	2.34382	3.56408	11.8276	1.55855e-05	0.0003145	0.275817
CG16965	AE014134	11981591..11984380	5.15091	3.55566	11.7587	0.000196552	0.00263314	1
UBL3	AE014298	complement(15849731..15853175)	10.9394	3.55401	11.7453	7.69057e-08	3.15046e-06	0.001361
CrebA	AE014296	15535395..15553214	7.73626	3.54845	11.7001	2.16276e-06	5.74176e-05	0.0382744
tara	AE014297	16225651..16260329	1.17435	3.54669	11.6859	0.00225372	0.0193494	1
grnd	AE014134	18485417..18488021	6.48349	3.54305	11.6564	6.27316e-05	0.00102698	1
uif	AE014134	complement(6972828..7010359)	0.442048	3.53618	11.6011	0.00698555	0.046353	1
futsch	AE014298	1409069..1453686	1.98363	3.53485	11.5903	1.00629e-07	3.97508e-06	0.00178084
DCP2	AE014296	complement(15818734..15826423)	4.92934	3.51923	11.4655	3.10215e-06	7.86514e-05	0.0548987
rtv	AE014298	complement(11152484..11153990)	6.7156	3.51897	11.4634	0.00274557	0.022758	1
CG5830	AE014296	complement(15992669..16004736)	10.6415	3.51185	11.407	5.06643e-09	2.86456e-07	8.96606e-05
salm	AE014134	complement(11434311..11445614)	1.1436	3.51036	11.3952	0.00144402	0.0136657	1
Cpr62Bb	AE014296	complement(1832636..1835164)	142.588	3.49824	11.2999	8.24026e-08	3.3294e-06	0.00145828
Syx1A	AE014297	complement(24101600..24105763)	16.7171	3.49816	11.2993	1.86003e-10	1.50995e-08	3.2917e-06
CG44085	AE014134	13261008..13284043	1.25169	3.48937	11.2306	0.000111887	0.0016432	1
Ehbp1	AE013599	complement(17007674..17015894)	5.33602	3.482	11.1734	1.04657e-07	4.10669e-06	0.00185212
Dscam2	AE014296	complement(7159199..7189931)	0.726099	3.48094	11.1652	0.00154734	0.0144274	1
CG5522	AE013599	16783671..16792472	7.51528	3.47761	11.1395	4.74655e-08	2.05137e-06	0.000839998
stnB	AE014298	complement(22980722..23004648)	1.68543	3.47542	11.1226	7.57483e-05	0.00119704	1
CG7135	AE014298	18103653..18105393	13.3122	3.47521	11.121	0.000308125	0.00386182	1
Pten	AE014134	complement(10256319..10261049)	4.62114	3.47413	11.1127	0.000167539	0.00231165	1
Ets98B	AE014297	27736538..27748366	7.41888	3.47369	11.1092	2.15779e-05	0.000413458	0.381864
CG4335	AE014297	complement(20406615..20407871)	28.1263	3.47366	11.109	6.55812e-09	3.60432e-07	0.000116059
CG30054	AE013599	12623726..12625352	5.74076	3.47117	11.0899	0.00451897	0.0334674	1
CG30460	AE013599	complement(17065971..17087633)	2.24217	3.46701	11.0579	3.18579e-05	0.000576471	0.563789
santa-maria	AE014134	complement(7445355..7451244)	3.48135	3.46242	11.0228	8.55281e-05	0.00131624	1
alpha-Cat	AE014296	complement(23318646..23338100)	8.41846	3.45447	10.9622	1.27904e-07	4.77535e-06	0.00226351
gol	AE013599	complement(25072627..25084347)	12.9618	3.45435	10.9613	1.05908e-10	8.96776e-09	1.87426e-06
slp1	AE014134	3825675..3827099	5.9604	3.45386	10.9576	0.000724605	0.00780958	1
Blimp-1	AE014296	5630983..5652094	2.92742	3.44988	10.9274	1.14809e-05	0.000242245	0.203177
mbl	AE013599	17216549..17379376	4.01957	3.44933	10.9233	7.11653e-14	1.23472e-11	1.25941e-09
fng	AE014296	complement(20925891..20949512)	8.84414	3.44366	10.8804	2.02166e-06	5.46218e-05	0.0357773
GNBP-like3	AE013599	20526311..20526825	474.524	3.43981	10.8514	1.81647e-06	5.00717e-05	0.032146
CG10465	AE013599	complement(5339706..5340995)	14.4749	3.42949	10.7741	4.53612e-05	0.000774861	0.802756
CG15465	AE014298	5085759..5254864	0.957917	3.42944	10.7737	0.000182654	0.00247695	1
ctp	AE014298	4687800..4702034	30.5455	3.42404	10.7334	2.08794e-11	2.04335e-09	3.69503e-07
CG5909	AE014297	27161158..27162911	11.6288	3.42372	10.731	4.80068e-05	0.000814551	0.849577
MFS9	AE014297	complement(20507392..20512468)	6.24874	3.4153	10.6686	5.09685e-05	0.000858653	0.901989
salr	AE014134	11358873..11373636	1.14008	3.41487	10.6654	0.00116998	0.0115607	1
Dop2R	AE014298	complement(20004680..20062706)	2.82705	3.41404	10.6593	8.09797e-05	0.00125821	1
CG34291	AE014297	complement(26425290..26425781)	140.984	3.41377	10.6573	7.14646e-07	2.23053e-05	0.0126471
grh	AE013599	17801132..17842820	0.923756	3.41248	10.6478	0.00123234	0.0120824	1
CG42524	AE013599	15613854..15657214	3.42173	3.41179	10.6426	0.00050852	0.00585128	1
teq	AE014296	9074643..9092131	18.0302	3.41018	10.6308	2.10942e-15	5.83289e-13	3.73305e-11
Pdf	AE014297	complement(26455462..26456141)	73.0968	3.40531	10.595	2.39068e-07	8.37778e-06	0.00423078
Gagr	AE014296	16394586..16396880	3.19999	3.4009	10.5626	0.00585731	0.0405384	1
CG3703	AE014298	complement(942474..945773)	2.79519	3.39705	10.5345	0.00159352	0.0147348	1
CG45263	AE014297	complement(8364328..8477617)	2.05802	3.39629	10.5289	6.84595e-05	0.00109939	1
ine	AE014134	complement(4468000..4477022)	17.7675	3.3944	10.5152	3.88613e-10	2.96435e-08	6.87729e-06
TBC1D16	AE014134	complement(10432687..10435656)	8.2493	3.38563	10.4514	4.63517e-05	0.000789496	0.820286
TM4SF	AE013599	23878197..23880860	23.0214	3.38429	10.4417	5.73066e-09	3.19923e-07	0.000101416
CG1815	AE014297	31669465..31677971	1.6789	3.38258	10.4294	0.000265577	0.00341812	1
CG33494	AE014297	complement(25493481..25495161)	57.5185	3.38005	10.4111	1.06039e-07	4.13342e-06	0.00187657
Karl	AE014298	11787381..11792253	26.9206	3.37904	10.4038	1.21758e-10	1.02121e-08	2.15475e-06
CG10126	AE014297	complement(12855544..12859246)	65.2498	3.37888	10.4026	1.08093e-08	5.5287e-07	0.000191293
rdgA	AE014298	8907068..9029476	3.90578	3.3782	10.3977	3.19258e-06	8.07092e-05	0.0564991
emc	AE014296	749400..753492	16.2187	3.37715	10.3902	3.73575e-05	0.000659796	0.661115
FASN3	AE014296	complement(25752859..25762779)	5.31084	3.376	10.3819	1.03438e-07	4.07693e-06	0.00183054
CG1213	AE014297	5841170..5846568	535.899	3.37323	10.362	6.52489e-12	7.07769e-10	1.15471e-07
hoe2	AE014134	complement(4933047..4936450)	3.23763	3.37299	10.3603	0.00126906	0.0123353	1
CG34404	AE014297	complement(15363786..15367665)	2.40707	3.37019	10.3402	0.00325998	0.0261641	1
nAChRalpha5	AE014134	14040170..14094401	1.12778	3.36537	10.3057	0.00124478	0.0121707	1
side	AE014297	complement(27375088..27437482)	0.635534	3.36369	10.2937	0.00107408	0.010745	1
Rbp1-like	AE014298	complement(13380166..13384877)	2.91178	3.36331	10.291	0.00485345	0.0352838	1
CG7800	AE014297	8217957..8219734	5.40853	3.36307	10.2893	0.00226833	0.0194543	1
Amnionless	AE014134	complement(287252..289144)	17.2138	3.36174	10.2798	1.22096e-08	6.20901e-07	0.000216073
bt	AE014135	724400..776474	4.66062	3.35651	10.2426	1.24456e-13	2.05208e-11	2.2025e-09
Cp190	AE014297	complement(15270432..15275241)	11.3672	3.35468	10.2296	3.22971e-07	1.10554e-05	0.00571562
CG14989	AE014296	4087581..4092706	70.4155	3.35318	10.219	1.02307e-12	1.35114e-10	1.81053e-08
Hip1	AE014296	complement(12768432..12773573)	1.22107	3.35153	10.2073	0.00479467	0.0349902	1
how	AE014297	22042191..22079321	3.09838	3.35096	10.2033	1.58947e-05	0.000319647	0.281289
Pde1c	AE014134	complement(11814156..11928572)	0.971688	3.35076	10.2018	0.00426938	0.0321238	1
Cpr49Ae	AE013599	12402216..12405108	15.7881	3.34757	10.1793	6.51436e-06	0.000150306	0.115285
moody	AE014298	complement(2044292..2050120)	2.24667	3.34678	10.1738	0.00161744	0.0148618	1
CG6836	AE014296	18950629..18955406	19.3747	3.34627	10.1701	8.56109e-05	0.0013163	1
dally	AE014296	8827505..8891192	8.1866	3.34089	10.1323	6.94826e-08	2.87298e-06	0.00122963
Dyrk3	AE014135	complement(1225089..1230713)	5.29608	3.34029	10.1281	2.14234e-06	5.70978e-05	0.0379129
ph-p	AE014298	complement(2126210..2138371)	1.26811	3.33982	10.1248	0.000792172	0.00842212	1
CG11893	AE014297	25289889..25291366	7.5703	3.33718	10.1063	0.00176684	0.0159871	1
beat-Ib	AE014134	complement(15905134..15962435)	3.00482	3.33362	10.0814	0.00616568	0.0421615	1
CG32225	AE014296	complement(20304310..20306283)	19.4316	3.33282	10.0758	2.58993e-05	0.000483481	0.45834
CG42740	AE014297	complement(30418767..30422971)	2.0838	3.33172	10.0681	0.00145998	0.0137799	1
PMCA	AE014135	complement(328193..358917)	9.83736	3.32725	10.037	4.11792e-09	2.42109e-07	7.28748e-05
Glt	AE014134	8672698..8676804	113.161	3.32559	10.0254	4.78506e-14	8.73002e-12	8.46812e-10
CG43236	AE013599	14638538..14638935	38.6884	3.32489	10.0206	0.000831228	0.00871976	1
nAChRalpha2	AE014297	24485428..24491147	2.86579	3.32407	10.0148	0.00581258	0.0402603	1
CngB	AE013599	complement(21692691..21697152)	6.00807	3.3237	10.0123	4.55908e-07	1.48041e-05	0.00806821
ci	AE014135	complement(47710..57041)	1.26402	3.32329	10.0095	0.00122242	0.0120051	1
CG13067	AE014296	16271282..16271918	344.062	3.32089	9.99281	2.13385e-13	3.22758e-11	3.77627e-09
stops	AE014297	complement(31158156..31169106)	4.2236	3.32026	9.98846	0.00142775	0.0135558	1
egr	AE013599	10078366..10084210	6.05214	3.31873	9.97783	0.000125149	0.00180735	1
smog	AE014134	4852864..4876792	1.40398	3.31395	9.94486	0.000866003	0.00897812	1
CG31345	AE014297	complement(12811145..12817029)	14.232	3.31056	9.92153	0.000191248	0.00257378	1
spen	AE014134	159032..203397	4.87019	3.29827	9.83736	2.96858e-10	2.2941e-08	5.2535e-06
wrapper	AE013599	22379637..22382675	16.9689	3.29599	9.82179	3.72864e-07	1.24501e-05	0.00659857
Slmap	AE014134	22579072..22585843	6.13986	3.29192	9.79414	5.52659e-05	0.000921811	0.978041
Ppn	AE014297	complement(28520665..28540324)	22.4974	3.29157	9.79178	6.21725e-15	1.48685e-12	1.10027e-10
Obp99b	AE014297	complement(29716254..29716896)	12.369	3.29138	9.79046	0.00276063	0.0228614	1
pigs	AE014298	6600062..6653015	4.64709	3.29033	9.78337	7.16588e-06	0.000163001	0.126815
Nipped-B	AE013599	complement(4691672..4729017)	4.57284	3.28756	9.7646	3.1791e-06	8.04873e-05	0.0562606
lectin-28C	AE014134	7857077..7860120	31.9624	3.27848	9.70331	5.12346e-09	2.88758e-07	9.067e-05
Mgat2	AE014297	complement(30015513..30022221)	11.2095	3.27713	9.69425	9.37641e-09	4.9093e-07	0.000165934
CG5778	AE014297	complement(22085374..22086397)	464.144	3.27646	9.68975	2.26896e-12	2.82773e-10	4.01538e-08
Set1	AE014296	25107594..25115180	2.82153	3.27268	9.66438	0.000189162	0.00255152	1
pk	AE013599	7150703..7223378	0.647993	3.27233	9.66202	0.0068376	0.0456278	1
Idgf3	AE014134	16450907..16455194	145.718	3.26475	9.6114	1.4979e-10	1.23871e-08	2.65084e-06
Nep3	AE014298	19961297..19969323	1.6056	3.26302	9.59991	0.00261085	0.0218459	1
CG11842	AE014297	29052680..29053913	16.2315	3.26257	9.5969	0.000168592	0.00232005	1
CG34253	AE014296	complement(18086674..18087320)	71.0539	3.26072	9.5846	2.31976e-07	8.1616e-06	0.00410528
pio	AE013599	24581245..24597862	8.03977	3.25922	9.57464	1.9948e-07	7.16065e-06	0.0035302
ap	AE013599	complement(5706202..5727525)	3.0654	3.25744	9.56283	0.000330548	0.00410218	1
CG42370	AE014134	complement(6383435..6385512)	14.2396	3.25677	9.55843	3.30625e-07	1.1252e-05	0.00585106
Piezo	AE014134	8163073..8190137	1.56006	3.2425	9.46431	0.000455783	0.0053488	1
CG15651	AE013599	complement(20983838..20986500)	3.10882	3.24149	9.45773	0.00159363	0.0147348	1
CG16978	AE014134	complement(13143214..13143622)	146.102	3.24007	9.44841	4.26095e-08	1.85729e-06	0.00075406
jeb	AE013599	complement(12085194..12119340)	1.52384	3.23892	9.44087	0.00156786	0.014565	1
Sos	AE014134	13813816..13819824	1.24325	3.23796	9.4346	0.00463289	0.0341417	1
spab	AE013599	complement(8963164..8968184)	9.62989	3.23757	9.43202	0.000603304	0.00669803	1
qtc	AE014134	5060815..5070750	6.35535	3.23463	9.41282	9.96307e-05	0.00149294	1
Orcokinin	AE013599	complement(23946959..23949076)	15.3852	3.23449	9.41195	0.000226563	0.0029877	1
CG4927	AE013599	16572082..16574154	21.1647	3.23315	9.40316	2.41792e-06	6.28339e-05	0.0427899
CG8012	AE014296	8215280..8216198	1017.97	3.23072	9.38737	9.0376e-11	7.7265e-09	1.59938e-06
Cpr64Ad	AE014296	4215379..4216414	23.3387	3.22915	9.37713	0.000582292	0.00649541	1
Not3	AE013599	complement(5656406..5663222)	6.28663	3.22815	9.37063	2.11236e-06	5.63837e-05	0.0373824
CG6700	AE014134	complement(10837732..10842597)	5.41096	3.22774	9.36798	3.76939e-06	9.3166e-05	0.0667069
CG31510	AE014297	complement(25117218..25122920)	1.3554	3.22677	9.36167	0.00425077	0.0320246	1
IntS3	AE013599	complement(4235779..4242934)	3.29667	3.22366	9.34155	0.000854341	0.00889893	1
jbug	AE013599	complement(22717321..22740459)	10.2468	3.21557	9.28931	5.14084e-11	4.54888e-09	9.09775e-07
CG11247	AE014296	complement(21724326..21728806)	7.08023	3.20286	9.20784	2.7615e-05	0.000510129	0.488703
Traf4	AE014134	4361925..4380716	2.2629	3.19969	9.18759	0.00649012	0.0438595	1
CG30083	AE013599	complement(15711597..15712644)	8.80361	3.19854	9.18028	0.00491359	0.0355648	1
CG11000	AE014297	5802328..5813258	1.6928	3.1977	9.17493	0.00126728	0.0123293	1
Wnk	AE014296	complement(21543850..21554928)	2.80129	3.19105	9.13276	9.03027e-07	2.71784e-05	0.0159809
CG12484	AE013599	20424338..20478951	0.977538	3.19093	9.132	0.00502279	0.0360602	1
CG32052	AE014296	9787046..9808713	4.90971	3.18645	9.1037	0.00295368	0.0240882	1
Tsf3	AE013599	16226501..16229869	9.79379	3.18617	9.10194	8.22637e-06	0.000183319	0.145582
chp	AE014297	complement(31204180..31210730)	14.1605	3.18301	9.08201	2.59453e-10	2.03165e-08	4.59154e-06
sktl	AE013599	complement(20827282..20836028)	2.33335	3.18252	9.07893	0.00140056	0.0133616	1
CG34398	AE014134	8898786..8933594	1.84482	3.18168	9.07361	0.000391659	0.00474089	1
Eip93F	AE014297	21949114..22014539	7.71886	3.17999	9.06299	7.98919e-09	4.29741e-07	0.000141385
CG11425	AE014296	22474795..22475792	17.0533	3.17791	9.04998	0.00023838	0.00311797	1
InR	AE014297	complement(21570248..21619321)	3.27007	3.17156	9.0102	2.8003e-05	0.000516756	0.495569
CG16779	AE014297	complement(9461084..9493677)	0.864344	3.16928	8.99596	0.00287285	0.0235811	1
Hsp70Ab	AE014297	11958535..11960909	43.0733	3.16699	8.98168	1.12219e-05	0.000238123	0.198595
CG6329	AE013599	13826371..13833503	11.27	3.16211	8.95135	1.14952e-06	3.34589e-05	0.020343
Zip89B	AE014297	16305758..16308700	10.2944	3.16105	8.94481	3.44194e-05	0.000617769	0.60912
CG15065	AE013599	18389959..18390242	264.809	3.16056	8.94174	1.52019e-07	5.59309e-06	0.00269028
Cyp305a1	AE014296	complement(19810403..19813339)	45.1992	3.15483	8.90635	8.26781e-07	2.52268e-05	0.0146315
CG44325	AE014298	complement(9070318..9078499)	362.362	3.14948	8.87337	5.68412e-12	6.28699e-10	1.00592e-07
RecQ5	AE014296	complement(14628160..14632077)	2.01345	3.14933	8.87244	0.00757955	0.0493689	1
CG33296	AE014134	complement(7713998..7716645)	16.6848	3.14586	8.85113	3.16836e-08	1.42311e-06	0.000560704
Lst	AE013599	complement(16574579..16576586)	135.385	3.14472	8.84413	1.41536e-11	1.45625e-09	2.50476e-07
CG9616	AE014297	complement(14244804..14245471)	25.8334	3.14412	8.84042	0.00083529	0.00875389	1
CG5888	AE014134	complement(16400175..16448469)	8.87501	3.14384	8.83874	3.97342e-05	0.000690743	0.703176
CG32113	AE014296	12755049..12768605	0.588345	3.14321	8.83488	0.00490257	0.0355072	1
Hipk	AE014296	543060..581099	3.16952	3.13975	8.8137	1.36708e-07	5.05077e-06	0.00241932
Npc2h	AE014297	complement(30745479..30746290)	97.6349	3.13952	8.81231	3.67595e-13	5.24623e-11	6.50533e-09
CG33978	AE014135	complement(157575..175639)	0.467659	3.13773	8.8014	0.00314607	0.0254345	1
NaCP60E	AE013599	24891614..24921677	1.84891	3.13739	8.79928	3.37883e-07	1.14473e-05	0.00597952
2mit	AE014297	complement(13121951..13155687)	1.22982	3.1353	8.78655	0.00334471	0.0267471	1
spz	AE014297	complement(27064990..27070070)	12.3432	3.13501	8.78478	1.29299e-06	3.69065e-05	0.022882
CG14141	AE014296	11201351..11202158	23.7959	3.13353	8.77582	0.000177688	0.00241889	1
CG46310	AE014297	23173873..23185642	4.04627	3.13304	8.7728	0.00445686	0.0331399	1
Cyp9b1	AE013599	complement(7127838..7129808)	10.0789	3.12936	8.75044	0.00035401	0.00435063	1
Girdin	AE014296	3178930..3185287	3.20293	3.1259	8.72952	5.09942e-05	0.000858653	0.902444
Tsp96F	AE014297	complement(25872900..25881427)	8.27757	3.12587	8.72933	4.03452e-07	1.32712e-05	0.00713989
CG11791	AE014297	25049616..25053074	24.4796	3.1215	8.70292	4.8247e-12	5.40397e-10	8.53826e-08
CG14523	AE014297	complement(28878024..28880122)	23.1532	3.11786	8.68101	6.65937e-09	3.63737e-07	0.000117851
nAChRalpha3	AE014298	complement(8276200..8367169)	0.696887	3.11722	8.67713	0.00301562	0.0245254	1
CarT	AE014134	complement(20727151..20730282)	2.09049	3.11496	8.66356	0.00685236	0.0456747	1
Galphaq	AE013599	12612740..12623197	7.3606	3.11464	8.66165	3.56755e-09	2.1402e-07	6.31349e-05
Alk	AE013599	complement(16625293..16640011)	1.46752	3.11299	8.65174	0.000432616	0.00512451	1
CG10131	AE013599	14629910..14631023	65.4398	3.11106	8.64015	2.18825e-13	3.28182e-11	3.87255e-09
lectin-24Db	AE014134	4188123..4189284	53.6036	3.11083	8.63878	1.61185e-09	1.06041e-07	2.8525e-05
CG16743	AE014134	10972280..10973408	140.227	3.10798	8.62175	4.73825e-11	4.23499e-09	8.38529e-07
Hasp	AE014134	complement(19508953..19517204)	17.1753	3.1012	8.58132	1.63277e-09	1.06931e-07	2.88951e-05
CG6834	AE014297	complement(11684672..11688133)	2.74097	3.09859	8.56582	0.00394338	0.0302365	1
GstE2	AE013599	18399486..18400375	25.2553	3.09549	8.54744	9.09849e-07	2.73372e-05	0.0161016
CG15515	AE014297	29905464..29906448	27.5505	3.09477	8.54315	0.000386301	0.00468565	1
aru	AE014134	complement(861849..868354)	5.00957	3.09383	8.53761	0.000442392	0.00521586	1
Aef1	AE014296	21433422..21438639	7.91827	3.0937	8.5368	1.38882e-06	3.93247e-05	0.0245779
CG7497	AE014296	17633449..17638001	89.048	3.09174	8.52523	8.60112e-12	9.06036e-10	1.52214e-07
boss	AE014297	25961994..25966948	1.56658	3.09128	8.52251	0.00733512	0.0480243	1
CG4723	AE014297	complement(22761440..22763711)	9.51735	3.09079	8.5196	1.31124e-06	3.73673e-05	0.0232051
Tet	AE014296	complement(2786207..2879158)	0.585629	3.08678	8.49598	0.00722729	0.047547	1
CG9780	AE014297	complement(4292274..4294840)	62.6716	3.08441	8.48202	2.4758e-14	4.92294e-12	4.38142e-10
CG31300	AE014297	25283620..25285224	16.3095	3.08124	8.4634	2.26153e-05	0.000429885	0.400223
CG13283	AE014134	complement(16835136..16837258)	4.79197	3.07954	8.45342	0.00663902	0.0447073	1
IMPPP	AE013599	13407011..13408358	1181.99	3.07945	8.45294	8.70136e-07	2.63678e-05	0.0153988
CG9813	AE014297	complement(13373104..13379775)	21.7339	3.07647	8.43545	1.33861e-07	4.97675e-06	0.00236893
sty	AE014296	complement(3401153..3424935)	2.74004	3.07512	8.42761	0.000156683	0.00219022	1
l(2)01289	AE013599	complement(6721101..6740672)	2.64499	3.07439	8.42334	0.00011226	0.00164731	1
REPTOR	AE014297	complement(24557368..24582864)	6.65748	3.07399	8.42099	5.77673e-08	2.43407e-06	0.00102231
stnA	AE014298	complement(22980722..23004648)	1.55393	3.07365	8.41901	0.000983849	0.00999493	1
Obp83cd	AE014297	6108134..6109733	15.3442	3.07306	8.41558	0.000377592	0.00459577	1
Apoltp	AE014134	9634179..9656026	6.30475	3.07257	8.41272	6.83507e-10	5.04001e-08	1.2096e-05
CG6356	AE014297	24283955..24288617	7.90051	3.07244	8.41193	0.000102773	0.00152967	1
PGRP-SD	AE014296	7651180..7651900	556.521	3.06677	8.37895	1.38418e-09	9.27872e-08	2.44958e-05
Vago	AE014298	11089290..11090219	488.972	3.06405	8.36316	1.25414e-07	4.72225e-06	0.00221946
Gba1b	AE014297	23704804..23708512	10.7127	3.06392	8.36242	9.34464e-07	2.77936e-05	0.0165372
Thor	AE014134	3478434..3479612	1568.79	3.06153	8.34856	1.648e-09	1.07223e-07	2.91647e-05
shn	AE013599	11159086..11217394	3.31767	3.06112	8.34622	2.88623e-06	7.37051e-05	0.0510776
Tep3	AE014134	7702805..7710690	3.93488	3.06004	8.33997	2.96073e-05	0.000540723	0.523961
CG9821	AE014297	complement(8813490..8820682)	83.1605	3.05965	8.3377	3.92554e-10	2.98156e-08	6.94703e-06
Rcd2	AE014296	complement(20527972..20540417)	7.85663	3.05402	8.30523	0.00376509	0.0291856	1
CG11180	AE013599	complement(20620914..20623429)	7.42033	3.05306	8.29972	6.52717e-05	0.00105834	1
CG17278	AE014297	complement(21021044..21024163)	26.508	3.05094	8.28751	2.67135e-09	1.64149e-07	4.72749e-05
CG2841	AE014298	complement(2344949..2366356)	4.3242	3.04477	8.25213	0.000286806	0.00363398	1
CG2217	AE014297	complement(30418767..30422971)	1.74729	3.04448	8.25048	0.00537071	0.037912	1
Fas3	AE014134	18320102..18393441	13.2213	3.04072	8.22904	7.30275e-07	2.27529e-05	0.0129237
sstn	AE014296	complement(15090823..15094719)	2.63643	3.03988	8.22421	0.00721099	0.047475	1
cnc	AE014297	complement(23185580..23226711)	6.06087	3.03925	8.22062	1.48764e-07	5.48474e-06	0.00263268
trol	AE014298	complement(2470460..2545410)	10.9857	3.0325	8.18225	3.78768e-09	2.24935e-07	6.70307e-05
CG17018	AE014134	22308755..22368796	2.82541	3.03055	8.17119	0.000691838	0.00750211	1
fz2	AE014296	complement(19140975..19235373)	3.12353	3.0293	8.16416	0.00011518	0.0016818	1
CG30015	AE013599	complement(10839102..10874771)	4.01412	3.02831	8.15854	1.00112e-06	2.95773e-05	0.0177168
grass	AE014297	27157948..27159781	29.8138	3.02435	8.13616	3.51748e-06	8.75511e-05	0.0622488
klg	AE014297	22899284..22961731	2.42554	3.02351	8.13144	0.0054809	0.0385361	1
CG43351	AE013599	19030009..19030250	208.323	3.01224	8.06816	1.59378e-08	7.72741e-07	0.000282051
CG8668	AE014134	8127001..8133989	25.8816	3.00921	8.05124	2.74715e-06	7.06632e-05	0.0486163
CG11951	AE014297	complement(29235322..29238704)	2.70401	3.00912	8.05071	0.00469714	0.0344814	1
Pvr	AE014134	complement(8220980..8239878)	6.63361	3.00365	8.02027	1.68505e-06	4.6968e-05	0.0298204
TpnC4	AE013599	complement(5503437..5507866)	49.742	2.99989	7.99941	1.94651e-07	7.05888e-06	0.00344473
CG8654	AE013599	19979242..19984895	14.6925	2.99868	7.99271	4.4757e-09	2.59693e-07	7.92064e-05
Lcch3	AE014298	15925105..15928529	5.35322	2.99768	7.98713	0.00555054	0.0388406	1
tea	AE013599	9891955..9898513	1.04788	2.99604	7.97809	0.00768126	0.0498845	1
CG7708	AE014297	18680604..18686739	2.07827	2.99377	7.96555	0.00493181	0.0356529	1
CG5162	AE014298	17215304..17217365	166.328	2.98963	7.9427	4.6178e-11	4.14828e-09	8.17211e-07
CG9674	AE014296	complement(16787573..16807731)	9.52396	2.98704	7.92843	1.02093e-08	5.26381e-07	0.000180675
wb	AE014134	14263027..14328262	0.551818	2.98652	7.92558	0.00610097	0.0418322	1
Tsf1	AE014298	18387084..18390344	67.4806	2.98109	7.89582	1.99865e-11	1.97598e-09	3.537e-07
CG31826	AE014134	complement(15771263..15773113)	11.5168	2.98045	7.89233	0.000261263	0.00337487	1
jim	AE014296	complement(22789233..22835194)	2.84986	2.98024	7.8912	1.4455e-06	4.08642e-05	0.025581
norpA	AE014298	4322626..4365408	12.7391	2.97975	7.88849	2.49335e-09	1.53745e-07	4.41248e-05
phu	AE014297	9494801..9496723	19.9121	2.9783	7.88059	1.53905e-06	4.34396e-05	0.0272366
Fas2	AE014298	complement(4132887..4206093)	7.03724	2.967	7.81908	1.89491e-06	5.19104e-05	0.0335341
CG32280	AE014296	3165181..3169080	45.4909	2.96513	7.80894	9.22113e-10	6.58009e-08	1.63186e-05
Pal2	AE013599	23688077..23690838	26.5398	2.96439	7.80496	2.24202e-07	7.9354e-06	0.0039677
CG5849	AE014297	21740105..21744431	3.96399	2.96334	7.79929	0.000209233	0.00277779	1
NimB1	AE014134	13963507..13965088	6.22585	2.96321	7.79856	0.00718093	0.0473299	1
CG16926	AE013599	complement(19500295..19501418)	239.606	2.96298	7.79734	5.23805e-11	4.61183e-09	9.26978e-07
CG31997	AE014135	complement(154654..156060)	112.378	2.95684	7.76419	1.86921e-09	1.18141e-07	3.30794e-05
CG13795	AE014134	complement(7723045..7726298)	24.2895	2.95647	7.76225	3.09618e-10	2.372e-08	5.47932e-06
eIF4G1	AE014135	complement(915297..930715)	14.2327	2.95467	7.75254	9.07719e-09	4.76674e-07	0.000160639
stj	AE013599	13805794..13819571	3.43301	2.95263	7.74157	0.000128141	0.00184217	1
eys	AE014134	2311680..2358944	0.829252	2.95043	7.72981	0.00730799	0.0479175	1
CG34383	AE014297	13715207..13764667	3.39127	2.94989	7.7269	3.70186e-06	9.1882e-05	0.0655119
CG32698	AE014298	9783223..9855449	3.06507	2.94509	7.70121	2.83769e-06	7.26753e-05	0.0502186
regucalcin	AE014298	12012377..12017375	537.819	2.94494	7.70042	3.02986e-09	1.83628e-07	5.36194e-05
Cat	AE014296	18822604..18828188	1575.18	2.94457	7.69845	2.54968e-10	2.00541e-08	4.51216e-06
CG7272	AE014296	15500938..15503769	234.232	2.94396	7.69518	6.59345e-09	3.61252e-07	0.000116684
Dad	AE014297	17054007..17070408	3.58704	2.94199	7.68472	0.00137176	0.013172	1
PGRP-SA	AE014298	11561643..11562779	88.7458	2.93841	7.66565	1.02221e-08	5.26381e-07	0.0001809
Cals	AE014135	complement(1112874..1123357)	4.92511	2.93829	7.66504	5.77499e-06	0.000135185	0.1022
CG34054	AE013599	complement(11409810..11410438)	30.5051	2.93665	7.65633	0.00447081	0.033205	1
CG17121	AE014297	complement(23044664..23048214)	34.9367	2.93645	7.65526	2.41711e-08	1.11106e-06	0.000427756
CG15394	AE014134	2591869..2592773	54.8327	2.93601	7.65294	2.01412e-07	7.21537e-06	0.00356439
tmod	AE014297	30532607..30578905	10.6419	2.93576	7.6516	1.86909e-09	1.18141e-07	3.30773e-05
5-HT2A	AE014297	4612870..4633304	3.83759	2.93464	7.64563	0.00164096	0.0150233	1
uzip	AE013599	25012062..25031737	10.5775	2.93316	7.63782	1.12788e-05	0.000239043	0.199601
ninaC	AE014134	7377702..7384344	9.53849	2.93236	7.63358	3.92553e-09	2.31567e-07	6.94701e-05
CG31038	AE014297	29877059..29903231	2.67487	2.93132	7.62806	0.000643775	0.00708513	1
CG7589	AE014296	17470127..17474517	14.611	2.93048	7.62363	4.44147e-05	0.000759426	0.786006
CG31103	AE014297	25219318..25221444	56.2655	2.92617	7.60087	1.4763e-08	7.23716e-07	0.000261262
bdl	AE014134	4324554..4331830	6.23358	2.92536	7.59664	8.34753e-05	0.00129358	1
CG2736	AE013599	complement(24973431..24975341)	83.8561	2.92277	7.58301	4.02012e-13	5.69152e-11	7.1144e-09
Pcyt2	AE014296	1553493..1555315	43.9189	2.92136	7.5756	2.65259e-08	1.20987e-06	0.000469429
Hand	AE014134	complement(10292679..10295385)	9.63024	2.91983	7.56755	0.00504398	0.0361683	1
CG4259	AE014134	complement(2127309..2129237)	25.4557	2.9193	7.5648	3.39197e-07	1.14557e-05	0.00600276
NimB2	AE014134	complement(13965012..13967018)	435.041	2.9192	7.56428	4.88648e-10	3.67983e-08	8.6476e-06
Ank2	AE014296	complement(7655389..7718395)	1.78904	2.91833	7.5597	8.8681e-08	3.55065e-06	0.00156939
Atet	AE014134	4333913..4345776	5.76808	2.91704	7.55297	7.90215e-07	2.42649e-05	0.0139844
CG17716	AE013599	13623044..13749367	1.54057	2.91427	7.53846	0.00360891	0.0283098	1
yellow-d	AE013599	23378573..23380438	44.7285	2.91222	7.52778	9.82514e-05	0.00147602	1
CG17646	AE014134	1732524..1750612	70.9507	2.90937	7.5129	2.7538e-12	3.36096e-10	4.87339e-08
tim	AE014134	complement(3493986..3508119)	6.5931	2.90841	7.50792	2.20068e-05	0.000420577	0.389455
Ktl	AE014297	complement(20894452..20897320)	5.68328	2.9065	7.49799	0.00484175	0.0352321	1
Mco1	AE014134	9416588..9426342	4.92613	2.90623	7.49655	0.00118191	0.0116525	1
Pdp1	AE014296	complement(7811458..7867369)	7.76948	2.90561	7.49336	1.2362e-07	4.6646e-06	0.0021877
tna	AE014296	10857889..10876496	2.62565	2.90245	7.47694	0.000632772	0.00696836	1
PlexB	AE014135	complement(32478..43778)	1.63555	2.9022	7.47568	0.000741365	0.0079708	1
IRSp53	AE014296	11136049..11163984	4.44917	2.90017	7.46513	0.000271705	0.00347927	1
Nep4	AE014297	complement(20652567..20659904)	4.10293	2.89826	7.45524	0.00113346	0.011273	1
CG4250	AE013599	22663692..22664474	1323.05	2.8977	7.45235	1.11366e-09	7.69861e-08	1.97085e-05
Cyp6d5	AE014297	14029228..14031483	613.701	2.89657	7.44652	5.91575e-09	3.29217e-07	0.000104691
AGO2	AE014296	15554113..15561042	54.5652	2.89602	7.44371	5.04801e-09	2.86329e-07	8.93347e-05
CG32369	AE014296	complement(7777105..7809825)	4.45542	2.89454	7.43607	6.46417e-06	0.000149343	0.114396
kibra	AE014297	complement(14697689..14724261)	4.94128	2.89078	7.41669	7.1104e-07	2.22319e-05	0.0125833
CG30154	AE013599	20533359..20533934	128.481	2.89051	7.41532	1.99265e-07	7.16065e-06	0.00352639
frma	AE014298	complement(5493014..5496052)	29.9197	2.89038	7.41463	8.24163e-10	5.97755e-08	1.45852e-05
Cyp318a1	AE014298	12032632..12035283	7.01167	2.88788	7.40181	0.00155418	0.014476	1
CG7990	AE014298	complement(19196058..19201979)	2.69495	2.88666	7.39556	0.00654605	0.0441821	1
CG46339	AE014297	26915761..26945309	8.31927	2.88611	7.39273	1.35278e-05	0.000278699	0.239402
vtd	AE014296	27136525..27157999	5.78032	2.88497	7.38692	0.000790194	0.00841399	1
CG6225	AE014297	12654577..12660860	5.19145	2.88407	7.3823	0.000601691	0.00668908	1
CG43324	AE013599	17563606..17564351	33.041	2.88354	7.3796	1.89011e-05	0.000369901	0.334492
nrv2	AE014134	complement(6789770..6798862)	31.7884	2.88284	7.37599	3.90067e-08	1.71717e-06	0.000690301
wnd	AE014296	complement(19624406..19635783)	2.14223	2.87969	7.3599	0.00342345	0.0271194	1
bchs	AE014134	5907169..5922776	0.999673	2.87628	7.34254	0.00567122	0.0394981	1
CG31100	AE014297	complement(8995229..9003650)	4.60303	2.87578	7.34001	0.000494022	0.00572917	1
Npc2g	AE014297	complement(30744605..30745263)	779.178	2.87557	7.33895	1.58345e-10	1.29733e-08	2.80223e-06
CG15293	AE014134	complement(14108057..14109447)	293.221	2.87499	7.33596	4.83046e-11	4.29571e-09	8.54846e-07
CG42662	AE013599	complement(15698726..15701696)	5.26459	2.87486	7.33532	0.0056998	0.0396499	1
comm	AE014296	complement(15721511..15728430)	5.71975	2.87399	7.33089	0.00139315	0.0133052	1
SPARC	AE014297	complement(26869238..26871995)	387.61	2.87273	7.32448	3.20411e-07	1.0989e-05	0.00567031
CG31769	AE014134	complement(14109597..14110739)	78.9216	2.87232	7.32243	1.53521e-09	1.01437e-07	2.71686e-05
Nf1	AE014297	25983013..25995737	0.960493	2.87054	7.3134	0.00159569	0.0147462	1
Kr-h1	AE014134	6082603..6096498	3.84452	2.86792	7.30009	0.00399214	0.0305179	1
Cyp12e1	AE014297	10434789..10436704	5.26368	2.86506	7.28564	0.00403863	0.0307709	1
Cpr97Eb	AE014297	complement(27089704..27091130)	12.4504	2.86369	7.27874	0.00358159	0.0281329	1
nAChRbeta2	AE014297	complement(24509228..24515106)	5.60226	2.8625	7.27275	0.000433216	0.00512475	1
AnxB11	AE014298	complement(16416958..16422265)	41.9609	2.85817	7.25094	2.37299e-09	1.46835e-07	4.19949e-05
Lrp4	AE014298	15910870..15921013	2.03477	2.85549	7.2375	0.000653789	0.00715972	1
mirr	AE014296	12693639..12710249	3.78458	2.85529	7.23647	0.00126929	0.0123353	1
sxc	AE013599	5307288..5329555	10.8414	2.854	7.23004	4.23224e-06	0.00010246	0.0748979
CG15068	AE013599	complement(18390353..18390629)	383.397	2.85379	7.22899	1.73069e-09	1.1057e-07	3.0628e-05
EndoA	AE014297	18906609..18910755	3.20008	2.85063	7.21317	0.00132594	0.0127888	1
wgn	AE014298	complement(18624042..18634908)	9.52346	2.84943	7.20715	0.00024866	0.00323331	1
7B2	AE014297	5376780..5377975	73.2837	2.84106	7.16545	1.95185e-06	5.32233e-05	0.0345419
Lap1	AE013599	14935660..14940722	4.38158	2.83747	7.14764	6.63808e-05	0.00107087	1
Cubn	AE014298	complement(9558665..9571308)	2.31103	2.83439	7.13241	2.753e-06	7.0711e-05	0.0487198
slo	AE014297	24662491..24711595	2.77569	2.83344	7.12773	0.000370609	0.00452634	1
CG9932	AE014134	complement(13021868..13060140)	10.8615	2.83281	7.1246	4.93357e-08	2.11916e-06	0.000873093
Mmp1	AE013599	complement(24671294..24688184)	8.50205	2.82985	7.11001	0.000167001	0.00230892	1
tadr	AE014134	21075405..21081053	5.08321	2.82586	7.09036	0.00154175	0.0143829	1
vvl	AE014296	6790158..6794941	8.1203	2.82577	7.08991	1.23458e-07	4.6646e-06	0.00218483
NKCC	AE014297	complement(5489505..5502702)	3.61392	2.81931	7.05826	0.00222461	0.0191856	1
drongo	AE014134	complement(833584..851071)	13.3138	2.81804	7.05206	1.06255e-08	5.45042e-07	0.000188039
CG5867	AE014134	13236494..13239297	310.03	2.81771	7.05041	4.10182e-10	3.10213e-08	7.25899e-06
Cbp53E	AE013599	16973927..16996057	3.86495	2.81673	7.04563	0.00425889	0.0320722	1
CG3009	AE014298	complement(4658158..4666700)	4.84759	2.81608	7.04246	0.00485683	0.0352838	1
CG6749	AE014296	complement(9731238..9733807)	5.36012	2.81561	7.04019	0.0034711	0.0274379	1
CG13124	AE014134	complement(9903279..9908633)	42.9035	2.80874	7.00672	5.49052e-09	3.07486e-07	9.71657e-05
Listericin	AE013599	complement(11241745..11242194)	143.032	2.80369	6.98225	0.000198751	0.00265858	1
CG42246	AE014298	complement(7411267..7411906)	19.4669	2.80222	6.97512	0.000670792	0.00731875	1
cpo	AE014297	17919832..18018892	2.66197	2.80218	6.97494	1.59528e-05	0.000320451	0.282317
PPO1	AE013599	complement(17887220..17889973)	36.1182	2.7998	6.96345	8.83176e-10	6.32776e-08	1.56296e-05
tok	AE014297	24719697..24749125	5.46594	2.79968	6.96288	2.06374e-05	0.000398711	0.36522
Zcchc7	AE014296	16845386..16852350	2.77856	2.79396	6.93533	0.00100561	0.0101806	1
Sclp	AE014298	complement(11920004..11924662)	4.05691	2.7928	6.92975	0.00436216	0.0326829	1
elav	AE014298	complement(509235..523226)	0.902337	2.79107	6.92143	0.00226895	0.0194543	1
CG12868	AE013599	complement(14604549..14605297)	29.6694	2.78999	6.91625	1.90002e-05	0.000371134	0.336247
puc	AE014297	8105332..8122294	8.73914	2.7876	6.9048	1.06828e-05	0.000228601	0.189053
CG42390	AE014297	22120061..22133367	3.60182	2.78621	6.89817	6.53053e-05	0.00105834	1
Rchy1	AE014134	complement(6459015..6465669)	9.08876	2.78073	6.87198	0.00062365	0.00688505	1
CG18507	AE014134	13665525..13672967	17.0153	2.78055	6.87113	1.1273e-06	3.29231e-05	0.0199498
betaTub60D	AE013599	24305881..24313099	20.6593	2.77935	6.86541	0.000162052	0.00224928	1
NimB4	AE014134	complement(13968280..13969976)	46.0954	2.77771	6.85765	1.50521e-08	7.3382e-07	0.000266377
CG34220	AE013599	complement(10041065..10043507)	83.7021	2.77729	6.85564	2.64632e-06	6.82682e-05	0.046832
CG43897	AE014296	9813847..9834345	20.3835	2.77541	6.8467	2.51048e-10	1.98339e-08	4.4428e-06
glob1	AE014297	complement(15896926..15904521)	428.455	2.77323	6.83635	2.4237e-10	1.92342e-08	4.28923e-06
Chchd2	AE014298	17149001..17150647	19.4267	2.7699	6.82063	8.68268e-05	0.00133037	1
msi	AE014297	25516118..25608423	1.52098	2.7696	6.81919	5.22657e-05	0.000877633	0.924946
CG5273	AE014298	759594..761939	9.93813	2.7692	6.81731	0.000609423	0.00675749	1
Nlg2	AE014134	6874900..6906656	1.91286	2.76426	6.79399	0.000899624	0.00926696	1
dgrn	AE014297	5824615..5826576	9.27239	2.76165	6.78172	0.000471708	0.00550246	1
Sox102F	AE014135	complement(800436..834393)	6.8237	2.75913	6.76988	0.000308033	0.00386182	1
CG17124	AE014134	complement(10744075..10756325)	56.9521	2.75808	6.76497	7.17577e-08	2.95325e-06	0.0012699
emp	AE013599	complement(24976456..24986070)	57.7182	2.75744	6.76195	4.22407e-12	4.88584e-10	7.47533e-08
CalpA	AE013599	19425113..19430564	10.3401	2.7518	6.73555	1.96648e-07	7.09091e-06	0.00348009
CG31102	AE014297	complement(25293458..25295594)	19.3024	2.74243	6.69195	3.62668e-07	1.21702e-05	0.00641814
CG4577	AE014134	1134693..1141156	7.19783	2.74085	6.68462	0.000366364	0.00448378	1
Drat	AE013599	complement(7526118..7532981)	22.0779	2.74064	6.68365	3.19778e-08	1.43269e-06	0.000565912
yellow-f2	AE014297	complement(12993395..12995147)	10.9299	2.73666	6.66527	0.000281911	0.00358568	1
CG9372	AE014296	19606208..19608368	60.4641	2.73636	6.66387	2.40708e-08	1.10933e-06	0.000425982
DNaseII	AE014297	18019375..18021161	103.575	2.73452	6.65539	2.05784e-08	9.62775e-07	0.000364176
CG6959	AE014297	complement(11822702..11869460)	17.1701	2.72614	6.61682	1.63893e-06	4.58927e-05	0.0290042
CG31121	AE014297	complement(24881466..24894605)	3.93113	2.726	6.61619	0.000836517	0.00875967	1
CG5895	AE014296	16035485..16037227	13.0765	2.7248	6.61068	0.00124753	0.0121889	1
fax	AE014296	complement(16402796..16411828)	38.5927	2.72278	6.60144	3.75862e-07	1.25039e-05	0.00665163
lectin-33A	AE014134	11002072..11002738	25.1418	2.71934	6.58572	0.000619565	0.00684849	1
zormin	AE014296	complement(2117466..2151700)	2.23413	2.71712	6.57559	9.11058e-06	0.000200286	0.16123
CG9279	AE014296	complement(19538425..19544172)	3.30091	2.71659	6.57315	0.000260707	0.00337261	1
jtb	AE013599	16432244..16433183	32.0754	2.71364	6.55976	5.56982e-05	0.0009281	0.98569
CG9919	AE014298	complement(16328437..16330759)	13.7549	2.71126	6.54894	0.0023618	0.0201139	1
gem	AE013599	10124293..10137472	8.30342	2.71013	6.54379	3.90007e-06	9.57404e-05	0.0690196
Adgf-D	AE014297	complement(13703084..13705402)	65.624	2.70954	6.54115	1.03572e-09	7.30242e-08	1.83291e-05
Cyp9f3	AE014297	complement(12396007..12398929)	5.2629	2.70891	6.53829	0.00556527	0.0388976	1
LManII	AE014134	10457658..10462472	15.128	2.70815	6.53484	6.87695e-08	2.85015e-06	0.00121701
Pde8	AE013599	23657567..23680844	1.94181	2.70754	6.53205	0.000366043	0.00448295	1
Rh50	AE014296	4910368..4920198	13.8679	2.70091	6.50212	1.18301e-05	0.000247759	0.209357
Ggamma30A	AE014134	9256563..9302494	25.0193	2.69951	6.4958	1.67011e-09	1.08029e-07	2.9556e-05
CG13794	AE014134	complement(7719847..7722823)	19.389	2.69863	6.49183	6.92911e-05	0.00110772	1
Strn-Mlck	AE013599	complement(15946933..15989498)	3.36865	2.69764	6.48741	1.91019e-06	5.22484e-05	0.0338047
CG42568	AE013599	complement(24157668..24159312)	7.30955	2.69575	6.47889	0.00535899	0.0378746	1
CG31710	AE014134	complement(9702442..9705954)	7.81595	2.69299	6.46653	0.00141686	0.0134807	1
CG14526	AE014297	28883693..28886015	26.6137	2.69284	6.46585	4.86879e-07	1.57232e-05	0.00861631
tud	AE013599	21183322..21192913	5.28745	2.684	6.42633	2.69537e-07	9.33464e-06	0.00477
nahoda	AE013599	22896174..22916719	4.24311	2.6836	6.42459	5.71658e-06	0.000134351	0.101166
AstA	AE014297	complement(24760530..24765071)	9.37459	2.6816	6.41567	0.00249843	0.0210848	1
GV1	AE014296	1810588..1822903	56.5645	2.68028	6.4098	2.14551e-07	7.62728e-06	0.00379691
Act88F	AE014297	15439969..15442177	52.1084	2.67703	6.39539	1.04995e-05	0.000225771	0.185809
CG12099	AE014296	complement(1555363..1558484)	15.5383	2.67679	6.39432	1.16883e-06	3.38267e-05	0.0206848
Ank	AE014135	complement(115074..129849)	8.76058	2.67669	6.39385	2.05263e-05	0.000396998	0.363253
cv-c	AE014297	complement(14391683..14481713)	2.41205	2.67558	6.38895	5.22702e-05	0.000877633	0.925025
CG4716	AE013599	13256587..13257446	2708.34	2.67346	6.37959	4.95749e-08	2.12428e-06	0.000877327
Trf2	AE014298	8409272..8433011	3.88357	2.67266	6.37602	1.55249e-05	0.000313635	0.274745
Ilp2	AE014296	9799698..9800440	56.9123	2.67209	6.37351	0.00104171	0.0104626	1
tutl	AE014134	4283148..4323781	1.15886	2.67158	6.37127	0.0050888	0.0364749	1
v	AE014298	10923972..10925631	94.1251	2.67091	6.36829	7.81075e-10	5.73034e-08	1.38227e-05
Dif	AE014134	complement(17413248..17433161)	5.06353	2.6694	6.36163	0.000151032	0.00211792	1
CG17189	AE014297	27101406..27102917	27.196	2.6692	6.36077	9.99985e-06	0.000216341	0.176967
CG4294	AE013599	complement(22600405..22605667)	3.78121	2.66693	6.35077	0.000244558	0.00318626	1
CG9928	AE014134	complement(13142445..13142903)	463.267	2.66621	6.34761	2.73192e-10	2.12982e-08	4.83468e-06
CG13937	AE014296	complement(1876551..1883041)	23.7073	2.66467	6.34082	1.14846e-05	0.000242245	0.203243
CG34423	AE013599	23358612..23359204	45.8032	2.66359	6.33607	1.85603e-05	0.000364148	0.328462
Sox14	AE013599	23978801..23985177	15.203	2.65917	6.31668	5.00917e-06	0.00011931	0.0886473
nec	AE013599	complement(7156477..7158241)	185.283	2.65512	6.29898	8.6174e-10	6.19927e-08	1.52502e-05
arg	AE014298	509435..528028	66.4291	2.65155	6.28342	7.16722e-05	0.00114166	1
ogre	AE014298	complement(6973620..6991318)	13.947	2.64886	6.2717	1.64405e-07	6.0113e-06	0.00290947
NUCB1	AE014296	complement(17797738..17802279)	129.688	2.64782	6.26719	5.81706e-07	1.8582e-05	0.0102945
Vdup1	AE014296	complement(176306..178963)	12.3868	2.64471	6.2537	2.22662e-05	0.000424617	0.394045
Cyp4ac1	AE014134	5264001..5265899	15.016	2.64433	6.25207	0.000129214	0.00185609	1
SPR	AE014298	5446656..5494012	6.17173	2.64226	6.24309	0.000854119	0.00889893	1
CG9701	AE014296	16733546..16739364	33.3057	2.63923	6.22998	0.000849967	0.00887425	1
CG1647	AE014297	28820221..28824508	2.02005	2.63879	6.2281	0.0076263	0.0496186	1
ETH	AE013599	complement(24794670..24795482)	16.7056	2.63237	6.20044	0.00291485	0.0238594	1
tacc	AE014297	complement(4733654..4749056)	8.97483	2.6313	6.19584	1.33843e-08	6.65341e-07	0.000236861
CG18067	AE013599	20534245..20535835	1042.06	2.62571	6.17188	3.80308e-06	9.38676e-05	0.067303
CG10479	AE014296	complement(5967545..5976007)	6.26785	2.6238	6.16371	0.00274556	0.022758	1
MICAL-like	AE014296	complement(13011976..13015332)	5.43408	2.6203	6.14878	8.50367e-05	0.00131203	1
CG15209	AE014298	10842205..10842995	179.553	2.61958	6.14571	9.99439e-09	5.18683e-07	0.000176871
CG9297	AE014297	13771495..13779317	7.28129	2.6175	6.13687	4.09534e-05	0.000709152	0.724753
chrb	AE014296	11487550..11499055	4.0492	2.61717	6.13543	0.000121147	0.00175588	1
be	AE014298	15024436..15042060	7.48833	2.61388	6.12147	0.000110935	0.00163465	1
CG10657	AE014296	complement(12491830..12497216)	20.8313	2.61245	6.11539	2.57964e-05	0.000482069	0.456519
dlg1	AE014298	11369665..11409776	3.14299	2.60865	6.09932	2.19912e-06	5.80862e-05	0.0389178
stv	AE014296	13477541..13483515	38.4611	2.60614	6.08872	8.04942e-09	4.31669e-07	0.000142451
CG17111	AE014297	complement(23062713..23067259)	33.0604	2.60251	6.07341	2.647e-08	1.20987e-06	0.00046844
CAH1	AE014134	13803626..13809994	385.739	2.60039	6.0645	8.94661e-06	0.00019791	0.158328
NimB3	AE014134	complement(13967464..13967985)	98.2817	2.59571	6.04484	3.09962e-05	0.000562605	0.54854
Pur-alpha	AE014135	558016..567257	6.49518	2.59393	6.0374	0.00010777	0.00159466	1
CG3308	AE014297	complement(21271078..21273817)	12.2526	2.59157	6.02756	3.62541e-05	0.000645462	0.641589
CG42711	AE014134	complement(13930322..13931362)	19.015	2.59076	6.02416	0.000146974	0.00207416	1
CG10433	AE013599	complement(21605676..21608125)	629.204	2.59067	6.02377	1.26656e-07	4.75889e-06	0.00224144
CG16772	AE014134	19962679..19963844	68.8058	2.59064	6.02364	9.16663e-07	2.74023e-05	0.0162222
bnb	AE014298	complement(18794246..18797687)	3.64702	2.59021	6.02185	0.00735728	0.0481501	1
Spn43Ad	AE013599	complement(7153738..7155424)	11.6408	2.58835	6.0141	0.000572727	0.0064271	1
Idgf5	AE013599	18393666..18395282	47.1597	2.58783	6.01194	1.17575e-07	4.49496e-06	0.00208073
CG34126	AE014134	4981614..4992702	2.64092	2.5861	6.00472	0.000503488	0.00580849	1
CG18249	AE014297	8220146..8222188	12.2829	2.58573	6.00319	1.01795e-05	0.000219423	0.180146
CanB	AE014298	5332499..5334449	35.3401	2.58328	5.99301	1.57661e-05	0.000317783	0.279013
CG44245	AE013599	21200483..21212969	13.4059	2.58022	5.98032	3.61618e-05	0.000644467	0.639956
Arc1	AE013599	complement(14357927..14360297)	267.707	2.5799	5.97899	2.94631e-05	0.000539202	0.521408
RtGEF	AE014134	20350434..20365254	1.29174	2.5796	5.97774	0.004158	0.0314731	1
CG1572	AE014298	complement(11555050..11558654)	176.529	2.57787	5.97056	1.6928e-08	8.11855e-07	0.000299574
cv-2	AE013599	complement(21355015..21379464)	2.37187	2.5778	5.97027	0.00424769	0.0320234	1
rho	AE014296	1463811..1468944	5.72913	2.57527	5.95983	0.00148599	0.0139881	1
mei-P26	AE014298	9163255..9189309	2.22952	2.5716	5.9447	5.47715e-07	1.76086e-05	0.00969291
CG31436	AE014297	25304137..25305651	14.6958	2.56488	5.91707	0.000172986	0.00237312	1
CG17190	AE014297	complement(20011776..20013504)	27.0069	2.56345	5.91119	2.52179e-05	0.000471756	0.446281
CG16758	AE014296	complement(2499372..2503606)	283.454	2.56078	5.90026	5.57243e-08	2.35359e-06	0.000986152
CG8051	AE014298	complement(19301330..19307925)	15.8053	2.55896	5.89281	0.000683394	0.00741965	1
Spn77Ba	AE014296	20317190..20320116	24.5586	2.55832	5.8902	1.19754e-07	4.55761e-06	0.00211929
CaMKI	AE014135	445504..453947	27.5243	2.55166	5.86308	2.52537e-06	6.53384e-05	0.0446915
Plp	AE014296	complement(15066081..15094724)	2.16593	2.54756	5.84645	0.000223306	0.00294694	1
Glut4EF	AE014297	9874681..9995364	8.16552	2.53918	5.81257	1.9068e-07	6.92907e-06	0.00337446
CG15353	AE014134	complement(2006763..2007193)	171.908	2.53803	5.80795	0.000105426	0.0015639	1
Ephrin	AE014135	571755..580122	3.09817	2.53749	5.80579	0.000714335	0.00771299	1
CG4607	AE014298	7069413..7072689	18.9027	2.5253	5.75692	3.87662e-07	1.28233e-05	0.00686045
RhoGAP93B	AE014297	complement(21083043..21097827)	3.38093	2.52411	5.75219	8.69425e-05	0.00133099	1
Yp2	AE014298	complement(10050951..10052636)	15233.8	2.52351	5.7498	6.39404e-08	2.66876e-06	0.00113155
Tsp5D	AE014298	complement(6069131..6074857)	8.0897	2.52017	5.73651	0.00159862	0.0147501	1
sinu	AE014296	complement(5559470..5561598)	6.10788	2.52005	5.73602	0.00126338	0.012305	1
eEF1alpha2	AE014297	31738468..31743306	42.2262	2.51904	5.73199	3.43113e-07	1.15658e-05	0.00607206
Nhe2	AE014134	21104568..21134255	0.894667	2.51863	5.73039	0.00768081	0.0498845	1
CG31705	AE014134	complement(11523021..11528205)	173.646	2.51389	5.7116	3.0729e-08	1.38727e-06	0.000543811
CG42788	AE014297	complement(15095957..15131926)	3.45304	2.51387	5.71151	0.000482698	0.00561255	1
MED26	AE014135	complement(778516..788978)	3.832	2.50676	5.68343	4.28119e-05	0.00073629	0.757642
CG2233	AE014298	complement(8035741..8037517)	2767.11	2.50654	5.68256	7.99481e-08	3.26e-06	0.00141484
dpr19	AE014134	10376168..10379905	4.85236	2.49882	5.65224	0.00675788	0.045318	1
CG30394	AE013599	complement(21320040..21323320)	5.34739	2.49857	5.65124	0.00041258	0.00494007	1
Irc	AE014297	17002875..17007208	57.6419	2.49568	5.63993	4.17971e-08	1.82638e-06	0.000739684
Liprin-gamma	AE013599	complement(22333500..22373109)	2.22129	2.49479	5.63646	0.00390243	0.0300006	1
CG33307	AE014134	complement(13839262..13841520)	43.8317	2.49261	5.62795	4.11506e-06	0.000100309	0.0728242
CG34215	AE013599	complement(6831296..6831793)	90.1386	2.4833	5.59176	2.44832e-05	0.000462905	0.433279
Pde9	AE014298	complement(12785563..12897327)	1.45769	2.48056	5.58114	0.000851898	0.00888394	1
CG14567	AE014296	complement(21737706..21738430)	34.7436	2.47593	5.56324	6.4411e-05	0.00105058	1
alrm	AE014297	complement(25381065..25382781)	6.24682	2.47436	5.55722	0.00560615	0.0391357	1
Vha68-1	AE014134	complement(13000770..13004107)	35.148	2.47427	5.55686	6.60424e-06	0.000151983	0.116875
shi	AE014298	15892116..15906716	9.94885	2.46927	5.53763	1.21542e-06	3.48611e-05	0.0215093
SERCA	AE013599	complement(23925077..23935884)	50.1978	2.46904	5.53675	1.16206e-07	4.48039e-06	0.0020565
Nrg	AE014298	8517373..8555170	8.04611	2.4689	5.53621	3.72025e-06	9.22092e-05	0.0658373
CG4587	AE014134	complement(15644183..15718272)	1.65058	2.46467	5.52001	0.00478021	0.0349857	1
CG11073	AE013599	complement(22091489..22099534)	13.7971	2.46146	5.50775	8.86196e-07	2.67628e-05	0.015683
Ugt35b	AE014297	complement(11168503..11170246)	59.0352	2.46103	5.50609	2.26442e-07	7.99867e-06	0.00400734
CycG	AE014297	complement(31596642..31612664)	56.4787	2.46066	5.50469	8.80105e-07	2.66243e-05	0.0155752
Tep4	AE014134	19548507..19556451	4.8184	2.45989	5.50174	0.00207286	0.0181472	1
CG14830	AE014296	complement(7250718..7263920)	14.1496	2.45882	5.49765	0.000146436	0.00206987	1
Fuca	AE014296	complement(11518798..11522713)	14.0886	2.4559	5.48656	3.55474e-06	8.83542e-05	0.0629082
CG3505	AE014297	14657447..14659228	80.7663	2.45389	5.47893	1.9662e-07	7.09091e-06	0.00347958
CYLD	AE014134	complement(10295859..10299847)	8.12597	2.45019	5.46487	0.000965764	0.00982813	1
CG18107	AE013599	18384567..18384911	331.337	2.44752	5.45479	1.57113e-06	4.41337e-05	0.0278042
CG6972	AE014297	22702007..22704338	9.12958	2.44627	5.45004	0.00129004	0.0124889	1
CG31751	AE014134	18677221..18683715	10.8195	2.44508	5.44556	0.000264606	0.0034081	1
CG9649	AE014297	complement(14215459..14217882)	26.5529	2.44119	5.43088	4.18131e-06	0.000101504	0.0739966
CG34417	AE014298	6540771..6589173	3.67434	2.44098	5.43009	1.42278e-05	0.000289414	0.25179
Cyp4g15	AE014298	11477058..11483233	9.78667	2.4374	5.41665	4.81159e-05	0.00081562	0.851507
Gbp1	AE013599	17136451..17136903	152.967	2.4374	5.41663	3.73628e-08	1.65717e-06	0.00066121
vir-1	AE014134	complement(12403270..12423439)	325.551	2.43362	5.40248	2.1998e-07	7.80159e-06	0.00389299
Ih	AE013599	14276130..14300095	4.72752	2.42683	5.37711	1.72076e-05	0.000341011	0.304523
CG7607	AE014296	11199620..11200587	39.4436	2.42265	5.36155	0.000141943	0.0020128	1
CG3999	AE014297	10251518..10255268	9.00398	2.42241	5.36064	1.39375e-05	0.000284818	0.246652
alpha-Est9	AE014297	complement(7493921..7505098)	3.3649	2.42053	5.35367	0.0041886	0.0316506	1
Vrp1	AE013599	complement(22106107..22122562)	7.39154	2.41535	5.33448	5.57479e-05	0.0009281	0.986571
CG13117	AE014134	9736645..9737949	87.9016	2.41395	5.32931	1.68523e-08	8.10422e-07	0.000298235
Drs	AE014296	3369556..3369942	5986.92	2.41353	5.32777	0.000218549	0.00289279	1
tsl	AE014297	complement(21778114..21782536)	48.4139	2.41342	5.32735	2.02378e-08	9.55772e-07	0.000358148
Dat	AE013599	24139563..24157762	105.129	2.41274	5.32486	1.32268e-08	6.59364e-07	0.000234074
DOR	AE014296	4406943..4420648	14.7181	2.41234	5.32336	4.05036e-06	9.91413e-05	0.0716791
Sema1b	AE013599	complement(17672839..17683499)	9.58916	2.41213	5.32261	4.94429e-06	0.000118082	0.0874991
CG8738	AE013599	8696428..8698583	18.964	2.41033	5.31597	0.00132458	0.0127883	1
CG46315	AE013599	complement(17703335..17719346)	3.70485	2.41026	5.31571	0.000798096	0.00845985	1
DIP1	AE014298	complement(21624796..21630148)	9.96075	2.40957	5.31315	0.000157295	0.00219357	1
Galphao	AE013599	10437985..10465701	7.06015	2.40754	5.30569	3.7454e-05	0.000660841	0.662824
Tis11	AE014298	12659415..12682554	9.36622	2.40392	5.29238	4.31979e-05	0.000741488	0.764474
CG4502	AE014134	complement(7194908..7204264)	7.51287	2.40067	5.28049	0.00244505	0.0207161	1
Stat92E	AE014297	complement(20535323..20552311)	20.9356	2.39988	5.27758	1.45149e-08	7.13526e-07	0.000256869
fon	AE014134	complement(19383138..19386205)	248.768	2.39857	5.2728	7.7813e-08	3.18027e-06	0.00137706
Slip1	AE014135	663621..669884	5.75058	2.39844	5.27234	0.000915798	0.00941166	1
Dyrk2	AE014134	complement(14184478..14234126)	5.20836	2.39214	5.24937	5.85243e-05	0.000967044	1
Pi3K92E	AE014297	complement(20628972..20634732)	6.26956	2.38514	5.22396	0.000353925	0.00435063	1
CG10512	AE014296	21202920..21208092	10.4468	2.38464	5.22213	0.000498956	0.00576749	1
CkIIalpha	AE014296	23097072..23103460	19.3729	2.38181	5.2119	7.0108e-06	0.000160091	0.12407
mbc	AE014297	23781765..23801634	3.30716	2.38052	5.20726	0.000248588	0.00323331	1
Oatp30B	AE014134	9521210..9540060	3.04181	2.37837	5.19949	0.000448274	0.00527116	1
CG5527	AE014297	27954917..27957326	14.1749	2.37811	5.19855	0.000266051	0.00342173	1
stac	AE014297	25056286..25064348	5.13406	2.37669	5.19344	0.00260648	0.0218199	1
CG9717	AE014297	complement(30584020..30587302)	8.47661	2.37634	5.19217	0.00177383	0.0160406	1
sd	AE014298	15804370..15827682	5.51325	2.37262	5.17879	1.3354e-05	0.000275438	0.236325
CG42807	AE013599	complement(13570595..13572759)	95.0798	2.37221	5.17733	0.000317737	0.00396544	1
CG9220	AE014298	complement(15585289..15593534)	3.18837	2.37069	5.17189	0.00740846	0.0484298	1
cana	AE014134	11269780..11277846	1.90256	2.36763	5.16092	0.00261715	0.021878	1
Ndae1	AE014134	complement(7223328..7249343)	7.47592	2.36744	5.16026	2.21154e-06	5.82873e-05	0.0391377
CG14073	AE014296	complement(18802265..18820675)	2.04452	2.36739	5.16008	0.00440635	0.0329165	1
cv-d	AE014297	complement(15844466..15853581)	7.10324	2.36702	5.15876	8.035e-05	0.00125172	1
pr	AE014134	complement(20073719..20075458)	56.4316	2.36467	5.15033	1.20603e-07	4.58008e-06	0.00213432
CG7227	AE014134	complement(7994388..7998151)	9.43587	2.36324	5.14524	2.6487e-05	0.000491342	0.46874
Elal	AE014297	24865350..24867651	52.0115	2.36114	5.13777	8.90698e-09	4.69128e-07	0.000157627
Uro	AE014134	7780085..7781415	14.9499	2.35932	5.13128	0.00685802	0.045678	1
Parp	AE014297	complement(3461351..3587054)	4.62056	2.3586	5.12873	0.00225454	0.0193494	1
Hk	AE014298	complement(10233347..10263485)	1.82346	2.35222	5.1061	0.0019064	0.0169706	1
Ddc	AE014134	complement(19116483..19120306)	17.383	2.35077	5.10098	1.96616e-05	0.000381221	0.347952
shot	AE013599	complement(13864237..13942110)	4.34496	2.34857	5.09321	1.20484e-06	3.46625e-05	0.0213221
Eip75B	AE014296	complement(17950953..18064696)	2.89122	2.34712	5.08808	7.91207e-05	0.0012413	1
gbb	AE013599	23851562..23853247	27.8911	2.3465	5.0859	1.12942e-05	0.000239082	0.199873
CG6503	AE014297	complement(26424698..26425105)	480.666	2.34646	5.08574	4.32169e-09	2.52412e-07	7.64809e-05
Muc68D	AE014296	complement(11767299..11772157)	6.54855	2.34627	5.08507	8.44829e-05	0.00130576	1
heph	AE014297	complement(31846987..32015520)	2.86267	2.34331	5.07466	0.000263617	0.00339784	1
CG5001	AE014134	1185757..1196807	7.00947	2.33937	5.0608	0.00106474	0.0106732	1
CG6115	AE014134	complement(16887109..16887966)	237.082	2.33579	5.04827	9.13808e-07	2.74023e-05	0.0161717
VhaM9.7-a	AE014296	4262705..4263464	31.3272	2.33469	5.04442	0.000462036	0.00541332	1
CAP	AE013599	10269016..10307024	6.28516	2.33464	5.04427	3.75886e-07	1.25039e-05	0.00665205
Prat2	AE014296	complement(6911999..6914876)	32.9788	2.33453	5.04385	3.63105e-07	1.21702e-05	0.00642587
CG10799	AE013599	13257886..13258477	636.447	2.33306	5.03872	1.16934e-06	3.38267e-05	0.0206939
Cam	AE013599	12259398..12278809	42.1841	2.33026	5.02897	3.85326e-05	0.00067516	0.681912
CG3397	AE014297	complement(11983098..11984541)	109.638	2.32932	5.02569	1.70491e-05	0.000338248	0.301717
daw	AE014134	2805261..2812376	11.2972	2.32849	5.02279	9.13085e-05	0.00138584	1
Thd1	AE014135	complement(538332..557854)	3.12122	2.32836	5.02233	2.72509e-05	0.000504454	0.482258
LanB2	AE014296	9614914..9623980	7.17978	2.32711	5.01801	6.15819e-06	0.000143208	0.108981
CG10417	AE013599	complement(5360331..5363104)	10.5343	2.32561	5.01277	0.000512531	0.0058936	1
CG14528	AE014297	28875621..28877805	11.8806	2.32452	5.00898	0.000393234	0.00475021	1
CG30172	AE013599	complement(24030546..24031427)	21.8248	2.3225	5.00197	0.00197276	0.0173864	1
CG7582	AE014297	complement(29680241..29682278)	18.9776	2.32183	4.99966	0.00163158	0.0149607	1
Idgf4	AE014298	complement(9927973..9930948)	821.852	2.32145	4.99835	1.91651e-06	5.23401e-05	0.0339164
CG9837	AE014297	complement(8807679..8813579)	23.2692	2.32072	4.99581	2.21332e-06	5.82873e-05	0.0391691
Kaz1-ORFB	AE014296	216625..218058	101.951	2.32054	4.99519	1.0551e-07	4.131e-06	0.00186721
CG11852	AE014297	25237614..25238895	39.9396	2.31447	4.97422	2.35161e-05	0.00044605	0.416165
CG31326	AE014297	complement(14218136..14220205)	38.3104	2.30851	4.9537	1.176e-07	4.49496e-06	0.00208116
CG10026	AE014134	19454256..19457723	7.97557	2.30831	4.95302	0.000820564	0.00863348	1
Lk6	AE014297	complement(11750931..11764457)	54.7472	2.30807	4.95222	6.38549e-07	2.00362e-05	0.0113004
Prx2540-2	AE013599	10418718..10419761	132.948	2.30773	4.95103	9.98696e-05	0.00149526	1
eIF4B	AE014296	complement(27842669..27858271)	64.5331	2.30751	4.95028	5.94656e-05	0.000978942	1
CG42268	AE014296	complement(9734012..9760395)	2.4645	2.30749	4.95022	0.00604779	0.0415592	1
NimB5	AE014134	13970177..13972173	52.8385	2.30684	4.94799	3.63794e-07	1.21702e-05	0.00643806
Timp	AE014297	complement(10203875..10213007)	96.3728	2.30539	4.94301	1.83687e-08	8.73848e-07	0.000325072
CG6230	AE014134	complement(11115635..11120319)	5.82159	2.30411	4.93863	7.10753e-05	0.00113501	1
Hn	AE014296	7760453..7763166	152.845	2.30086	4.92751	2.02528e-08	9.55772e-07	0.000358414
Inos	AE013599	complement(7454922..7458874)	176.456	2.30011	4.92496	4.62233e-06	0.000111294	0.0818014
fat-spondin	AE013599	17054002..17059299	70.7721	2.29945	4.9227	1.47346e-09	9.80294e-08	2.60758e-05
CG13868	AE013599	complement(20308777..20316917)	28.5732	2.28852	4.88554	6.46092e-06	0.000149343	0.114339
her	AE014134	16677185..16679691	6.60354	2.28744	4.8819	0.00726854	0.0477474	1
RasGAP1	AE014296	complement(9839093..9855285)	4.89646	2.28531	4.87469	0.000206642	0.00274751	1
CG11099	AE013599	20236235..20239200	7.97054	2.28305	4.86707	0.00335911	0.0268079	1
ome	AE014296	14672839..14747868	8.45415	2.28146	4.86171	0.000297868	0.00374919	1
Egfr	AE013599	21522420..21559977	7.67018	2.28117	4.86073	6.24172e-07	1.97602e-05	0.011046
CG31777	AE014134	complement(3706551..3707063)	168.474	2.28064	4.85893	7.55276e-07	2.32859e-05	0.0133661
CG31248	AE014297	7129320..7130908	26.834	2.27144	4.82804	0.000102722	0.00152967	1
Ald	AE014297	complement(26254069..26261591)	749.01	2.27	4.82322	4.09395e-06	9.99318e-05	0.0724506
wdp	AE013599	complement(22298214..22311937)	11.643	2.26765	4.81537	0.000392012	0.00474193	1
bbg	AE014296	complement(14412828..14536276)	1.35297	2.26043	4.79133	0.00401969	0.0306623	1
Nplp4	AE014134	2008414..2009072	177.185	2.26004	4.79006	0.00481815	0.0351326	1
Fer2LCH	AE014297	30387804..30390584	627.854	2.25975	4.78909	1.40447e-05	0.000286346	0.248548
Atg101	AE014298	18791668..18793517	11.9463	2.25867	4.78549	0.000372706	0.00454568	1
l(2)gd1	AE014134	11106943..11110851	5.34276	2.25356	4.76857	0.00340272	0.0270521	1
CG16704	AE014134	complement(3692123..3692587)	172.367	2.25049	4.75843	1.05172e-05	0.000225877	0.186123
CG7016	AE014297	24862931..24864216	12.4801	2.2437	4.7361	0.00221738	0.019142	1
ZnT77C	AE014296	complement(20484293..20494921)	7.95129	2.24141	4.72858	0.00187892	0.0167706	1
aay	AE014296	9423253..9424781	277.721	2.24055	4.72576	5.58508e-06	0.00013161	0.0988391
CG42240	AE014298	6330842..6333028	7.03435	2.23987	4.72353	0.00667219	0.0448624	1
Cyp6a8	AE013599	complement(14887171..14889010)	284.044	2.23894	4.72049	2.07126e-06	5.56222e-05	0.0366551
CG6231	AE014297	complement(19616024..19632718)	3.68839	2.23487	4.70721	0.00116219	0.0115158	1
sls	AE014296	complement(2039681..2115611)	1.74303	2.23408	4.70463	6.32653e-07	1.99218e-05	0.0111961
shrb	AE013599	complement(9142146..9143914)	60.5187	2.23375	4.70354	1.0608e-05	0.000227506	0.187729
Ance-5	AE013599	complement(24888628..24891023)	24.272	2.23218	4.69843	6.32456e-07	1.99218e-05	0.0111926
CG13877	AE014296	218068..218663	98.3293	2.23166	4.69673	4.95949e-05	0.000838249	0.877681
shep	AE014296	complement(5155821..5277944)	9.01626	2.23118	4.69516	5.29444e-06	0.000125262	0.0936956
CG14275	AE014134	8327456..8332911	173.146	2.23111	4.69496	0.000252726	0.00328376	1
CG32032	AE014296	9093053..9094856	101.594	2.23003	4.69142	4.75256e-08	2.05137e-06	0.000841061
CG5687	AE014296	complement(1933633..1939103)	13.7702	2.2236	4.67058	6.5075e-05	0.00105751	1
Vps13	AE013599	7566809..7580675	1.38636	2.22256	4.66721	0.00199288	0.0175375	1
subdued	AE014297	complement(19633418..19642722)	3.83585	2.21826	4.65332	0.00105767	0.0106109	1
CG45050	AE014297	9340216..9362994	15.8942	2.21824	4.65326	1.11246e-06	3.25946e-05	0.0196872
CG17739	AE013599	12306528..12310412	21.7616	2.21747	4.65077	9.22431e-07	2.74819e-05	0.0163243
p120ctn	AE013599	4595288..4609492	16.3779	2.21613	4.64645	0.000675404	0.00735093	1
LpR2	AE014297	complement(25698727..25740465)	39.7597	2.21529	4.64375	1.25018e-05	0.000259982	0.221245
CG13784	AE014134	complement(7204538..7220033)	12.255	2.2149	4.64248	1.31335e-05	0.000271523	0.232423
su(r)	AE014298	complement(9196808..9201820)	8.01738	2.2138	4.63895	0.00058724	0.00654432	1
Eaat1	AE014134	9333567..9341925	68.875	2.21362	4.63839	5.75882e-06	0.000135164	0.101914
CG10939	AE013599	17394593..17405171	51.3991	2.2111	4.63027	7.58345e-06	0.000171398	0.134204
Prm	AE014296	complement(8732858..8745310)	35.0865	2.20652	4.6156	1.20654e-06	3.46625e-05	0.0213521
CG2145	AE014298	10927399..10929712	34.0572	2.20637	4.61514	8.91442e-07	2.68754e-05	0.0157759
PGRP-LC	AE014296	9338810..9348336	19.3549	2.20468	4.60972	4.3437e-07	1.4209e-05	0.00768705
CG43103	AE013599	complement(17139450..17139931)	268.212	2.20456	4.60933	4.43158e-07	1.4443e-05	0.00784256
CdGAPr	AE014134	complement(19774874..19791882)	2.40954	2.20434	4.60864	0.0015156	0.0141768	1
Hers	AE014298	19866146..19908108	1.68367	2.20426	4.60837	0.00296857	0.0241873	1
Fie	AE014296	3892574..3894833	27.6035	2.20318	4.60492	8.0015e-05	0.0012498	1
CG18178	AE014296	complement(9717786..9719144)	11.6421	2.20168	4.60014	0.00490364	0.0355072	1
CG31974	AE014134	complement(141077..143091)	26.1072	2.1996	4.59352	1.65119e-05	0.000330183	0.292212
CG5059	AE014296	complement(20514598..20519393)	85.9368	2.19933	4.59267	1.7891e-05	0.000351797	0.316617
CG31030	AE014297	complement(30164692..30166419)	27.3316	2.19711	4.58561	2.62387e-05	0.000488271	0.464346
CG6908	AE014297	complement(11688381..11690051)	28.0249	2.19613	4.58248	0.000523882	0.0060026	1
Usp2	AE014298	22455803..22470146	2.88803	2.19476	4.57814	0.00104154	0.0104626	1
Hsp68	AE014297	complement(24055080..24057310)	8.24436	2.19476	4.57813	0.00750621	0.0489452	1
CG8665	AE014134	21371227..21377995	7.13538	2.19417	4.57627	0.000101506	0.00151463	1
CG8177	AE014296	9763544..9786466	4.88395	2.19351	4.57417	0.000229212	0.00302038	1
CG6912	AE014297	complement(15135138..15137004)	20.4816	2.191	4.56621	0.00322345	0.0259533	1
CG3246	AE014134	complement(3460322..3461952)	150.605	2.18449	4.54566	6.26168e-07	1.9788e-05	0.0110813
rau	AE014134	complement(5859769..5879498)	8.9972	2.18426	4.54493	0.00357966	0.0281302	1
Root	AE014297	24113286..24128193	19.917	2.18148	4.5362	2.91323e-07	1.00302e-05	0.00515554
Gyf	AE014135	complement(853557..867025)	12.0791	2.18146	4.53613	2.64044e-06	6.82158e-05	0.0467278
CG4725	AE014297	complement(22758810..22761076)	13.7531	2.17996	4.53142	0.000800086	0.00846837	1
chif	AE014134	complement(16342430..16352628)	2.16623	2.17947	4.52986	0.000664408	0.00725616	1
CG6767	AE014296	complement(9683579..9696700)	90.7605	2.1766	4.52088	1.59773e-06	4.481e-05	0.0282751
CG6424	AE013599	complement(17703335..17719346)	3.91307	2.17519	4.51645	0.000530364	0.00604759	1
srp	AE014297	15986152..16004081	9.21284	2.17137	4.5045	3.91972e-05	0.000684771	0.693673
CG10082	AE013599	21646177..21657935	5.24586	2.17073	4.50251	0.00250076	0.021089	1
Cdep	AE014297	4910552..4945576	2.2118	2.1697	4.49929	5.63625e-05	0.000936571	0.997448
Eph	AE014135	610684..622470	5.89445	2.16761	4.49277	6.87965e-05	0.0011028	1
CG9686	AE014298	9879870..9880535	132.245	2.16592	4.48754	3.61532e-05	0.000644467	0.639803
CG32191	AE014296	complement(17806451..17809146)	17.2014	2.16477	4.48396	1.74273e-05	0.000344592	0.30841
PCB	AE013599	complement(9850703..9861543)	29.7718	2.15517	4.45422	1.80337e-06	4.97883e-05	0.0319143
CG2316	AE014135	complement(184076..193829)	8.59428	2.1537	4.44968	0.00136315	0.0131107	1
CG32549	AE014298	complement(18390498..18410144)	49.1959	2.15346	4.44895	7.41557e-07	2.29831e-05	0.0131233
Pfrx	AE014298	19495505..19509350	10.3382	2.15343	4.44884	0.000221436	0.00292444	1
ssp7	AE014298	complement(11139762..11140263)	478.721	2.15285	4.44704	3.99947e-07	1.31804e-05	0.00707787
CG11388	AE013599	24022343..24023981	22.3309	2.1525	4.44597	0.000650622	0.00713829	1
CG3036	AE014134	4892112..4903889	77.4334	2.15035	4.43935	4.51474e-07	1.4687e-05	0.00798973
csw	AE014298	2094234..2115701	8.14513	2.14446	4.42128	7.21989e-05	0.00114798	1
CG9631	AE014297	complement(14225098..14226762)	25.5655	2.14262	4.41563	0.000162924	0.00225785	1
sky	AE014134	complement(20871335..20918931)	7.63545	2.1409	4.41038	3.81894e-05	0.00067114	0.675838
trx	AE014297	complement(14263358..14286903)	2.49885	2.13771	4.40063	0.000155213	0.00217138	1
CG6770	AE014134	complement(12045343..12046118)	434.341	2.13708	4.39872	7.52651e-05	0.00119245	1
CG3735	AE013599	complement(23937077..23939754)	5.50529	2.13341	4.38754	0.00594046	0.0409697	1
CG17271	AE014297	complement(20819129..20821848)	61.0264	2.13138	4.38137	3.88174e-06	9.55426e-05	0.0686951
CG3775	AE014298	12801661..12804232	42.2952	2.12995	4.37704	5.14293e-08	2.19842e-06	0.000910144
CG10550	AE014297	complement(25306407..25308391)	95.3796	2.12676	4.36737	3.44093e-07	1.15768e-05	0.00608942
TotC	AE014297	20872988..20873580	141.381	2.12436	4.36011	0.000984769	0.00999505	1
Ggamma1	AE013599	8901404..8904791	114.287	2.12332	4.35694	9.03623e-06	0.000199147	0.159914
FASN1	AE014134	3056598..3068177	64.7511	2.12013	4.34733	6.5866e-07	2.06306e-05	0.0116563
AdamTS-A	AE014297	complement(15442246..15476193)	2.01608	2.11476	4.33117	0.00258307	0.021675	1
Ugt	AE014296	18872747..18878245	3.74996	2.11194	4.32274	0.00208147	0.0181905	1
Mondo	AE014134	complement(21286078..21310050)	5.8732	2.10986	4.3165	0.000147419	0.00207838	1
CG34331	AE014298	20122453..20125271	96.6759	2.10919	4.31448	2.00779e-06	5.43301e-05	0.0355319
Ufl1	AE014297	complement(7071624..7074452)	13.0113	2.10572	4.30412	5.68753e-05	0.00094332	1
Mpcp1	AE013599	complement(20279066..20281127)	299.359	2.10551	4.30351	5.35569e-05	0.000896685	0.947796
mura	AE014297	complement(9535625..9551806)	2.06419	2.10453	4.30059	0.0068952	0.0458707	1
CG4797	AE013599	complement(23812185..23818327)	30.1132	2.10181	4.29248	7.50682e-07	2.31847e-05	0.0132848
Iml1	AE014296	complement(1523414..1534034)	9.54723	2.10159	4.29181	7.50645e-05	0.00119034	1
Sema2a	AE013599	16500178..16533459	7.83605	2.10105	4.2902	0.000412142	0.00493817	1
spag	AE013599	24159384..24161503	9.92763	2.10058	4.28881	0.00102592	0.0103333	1
Ten-a	AE014298	12043698..12335214	1.83356	2.10006	4.28727	0.000527894	0.00603888	1
trp	AE014297	complement(29914521..29920289)	7.28392	2.10003	4.28719	0.000181505	0.00246515	1
CG4853	AE013599	17514217..17517445	5.64369	2.09955	4.28575	0.0014317	0.0135781	1
CG4928	AE014298	16913180..16938209	5.42372	2.09896	4.28402	0.00472755	0.0346289	1
Cf2	AE014134	complement(4876891..4883107)	3.59992	2.09685	4.27775	0.00451981	0.0334674	1
CG4721	AE014297	complement(22763960..22766172)	48.2245	2.09363	4.2682	4.84605e-07	1.56783e-05	0.00857605
CCHa2	AE014297	complement(13389059..13395197)	12.3889	2.09183	4.26288	0.00082733	0.00868402	1
CG14196	AE014298	complement(19236059..19241840)	12.5397	2.09109	4.26071	8.74695e-05	0.00133741	1
CG14629	AE014298	1051525..1052631	796.072	2.09103	4.26053	4.15376e-06	0.000101113	0.0735091
CG44140	AE014134	complement(15694038..15694471)	48.1369	2.09013	4.25787	0.00127011	0.0123365	1
CG32091	AE014296	11631392..11642902	10.1163	2.08587	4.24531	0.000826889	0.00868402	1
CG10680	AE014134	19964136..19965702	53.5153	2.07926	4.2259	3.07243e-06	7.80098e-05	0.0543728
CG7646	AE014296	19991887..19996269	13.9141	2.07815	4.22265	0.000903107	0.00929743	1
CG1275	AE014296	complement(2252744..2257423)	159.89	2.07802	4.22228	4.21503e-06	0.000102183	0.0745933
CaMKII	AE014135	complement(1035288..1053703)	11.2827	2.077	4.21929	5.90001e-05	0.000973089	1
hfw	AE014298	1669570..1673608	9.2523	2.0734	4.20877	0.00241302	0.0204932	1
Alas	AE013599	23964772..23966757	26.9572	2.07155	4.20338	1.23703e-05	0.00025755	0.218918
crc	AE014134	21310866..21319527	74.112	2.07118	4.20231	1.01233e-06	2.98089e-05	0.0179152
Nrx-IV	AE014296	12146519..12156990	3.0502	2.06905	4.1961	0.00308893	0.0250067	1
Pif1A	AE014297	complement(8774286..8801176)	7.5383	2.06893	4.19577	9.04752e-06	0.000199147	0.160114
CG12730	AE014298	5516608..5518771	22.2211	2.06891	4.19571	7.14886e-05	0.00113976	1
CG42369	AE014134	complement(6395853..6397249)	165.372	2.06888	4.19562	6.17673e-07	1.95895e-05	0.010931
Zasp66	AE014296	8624371..8638813	166.747	2.06863	4.19487	1.86384e-06	5.12641e-05	0.0329843
CG10031	AE014134	complement(3698451..3699092)	139.588	2.0685	4.19449	2.17517e-06	5.76257e-05	0.0384939
CG31324	AE014297	26106868..26130674	8.41429	2.0679	4.19275	4.41886e-05	0.00075684	0.782005
babos	AE013599	complement(22393876..22402059)	71.9333	2.06738	4.19124	2.09074e-06	5.59754e-05	0.0369997
fray	AE014297	18573091..18589459	10.0438	2.06692	4.1899	0.000287276	0.00363398	1
raw	AE014134	complement(8709880..8740660)	14.0543	2.06667	4.18919	4.72743e-06	0.00011367	0.0836614
btsz	AE014297	complement(14804092..14875488)	1.54276	2.0649	4.18405	0.00169685	0.0154391	1
Myc	AE014298	3373159..3391697	12.2327	2.06317	4.17905	2.47634e-05	0.00046522	0.438238
SPE	AE014297	23686255..23688147	130.756	2.06001	4.16989	1.53966e-05	0.000311754	0.272473
CG40178	AE014296	complement(25798441..26014112)	5.93545	2.05964	4.16882	0.00367809	0.0287031	1
CG8369	AE014297	8822008..8822838	169.411	2.0576	4.16293	3.01321e-06	7.6616e-05	0.0533247
CG6870	AE014134	complement(17591315..17592299)	119.695	2.05709	4.16147	5.26323e-06	0.000124857	0.0931435
Atg8a	AE014298	complement(10764878..10768338)	260.311	2.05678	4.16056	9.91924e-06	0.00021486	0.175541
Cyp6w1	AE013599	6173684..6176195	268.272	2.0557	4.15745	2.84688e-05	0.000524258	0.503812
MESR4	AE013599	17547769..17556289	3.10918	2.05459	4.15426	0.000856994	0.00891082	1
Tsp	AE014134	complement(6686791..6709086)	4.82462	2.05273	4.14891	0.000372297	0.00454382	1
CG15385	AE014134	complement(2209574..2212571)	6.36625	2.05132	4.14484	0.00160529	0.0147809	1
CG13077	AE014134	19565863..19567359	51.467	2.04847	4.13668	5.624e-05	0.000935412	0.995278
Dbp80	AE014296	27279316..27422159	7.23355	2.04759	4.13414	0.00207447	0.0181472	1
CG32695	AE014298	complement(9872382..9874057)	82.2732	2.04598	4.12953	9.04484e-06	0.000199147	0.160066
Pkcdelta	AE014298	12432224..12453650	1.76985	2.04382	4.12336	0.00474626	0.0347516	1
Ge-1	AE014134	complement(11095150..11100888)	6.39885	2.04319	4.12155	0.000302615	0.00380354	1
Gasp	AE014297	complement(6088799..6100887)	11.6439	2.04143	4.11653	0.00151515	0.0141768	1
unc79	AE014297	complement(19230764..19246130)	2.66746	2.03751	4.10535	0.00355717	0.0279784	1
Nplp1	AE013599	25032377..25040377	15.8305	2.03736	4.10494	0.00668652	0.0449246	1
mthl5	AE014297	complement(11883938..11887168)	9.56374	2.03663	4.10286	0.000835471	0.00875389	1
inaD	AE013599	complement(22855688..22858794)	15.8325	2.03321	4.09314	0.00122524	0.0120261	1
Nplp3	AE014296	16318024..16318690	216.77	2.03246	4.09103	2.46912e-05	0.00046509	0.43696
CG6723	AE014297	complement(11416218..11418668)	7.38774	2.03218	4.09023	0.0060782	0.0417084	1
Yp3	AE014298	13759546..13761547	25964.7	2.03148	4.08823	1.21589e-05	0.000253746	0.215176
CG33493	AE014296	complement(10692530..10693167)	386.323	2.02882	4.0807	9.26146e-06	0.000203098	0.1639
CG4733	AE014297	19890689..19898738	4.31574	2.02855	4.07995	0.00593452	0.0409607	1
CG9386	AE014297	complement(9553696..9555408)	8.40853	2.02684	4.07511	0.00711963	0.0469959	1
Ptp99A	AE014297	29377646..29487131	4.91733	2.02611	4.07304	6.34454e-05	0.00103674	1
PlexA	AE014135	complement(1009895..1027101)	1.9389	2.02284	4.06384	0.00550488	0.0386208	1
vsg	AE014296	9714324..9717716	129.158	2.02218	4.06196	3.93332e-05	0.000685793	0.69608
RhoGAP68F	AE014296	12138868..12143380	22.3937	2.02196	4.06136	3.26295e-06	8.21399e-05	0.0577444
cDIP	AE014297	complement(21159238..21161092)	11.4393	2.01833	4.05114	0.00179932	0.0162131	1
CG43367	AE014296	4193993..4224003	1.91711	2.01558	4.04342	0.00188502	0.0168141	1
Bet5	AE014297	30180232..30181486	15.9002	2.01524	4.04249	0.00126367	0.012305	1
Stim	AE014298	complement(15934495..15940451)	28.4381	2.01464	4.04079	4.37867e-05	0.000750865	0.774893
CG3164	AE014134	complement(122624..130791)	67.9896	2.01239	4.03451	1.03372e-06	3.03379e-05	0.0182937
Pdk	AE013599	9426439..9434638	37.1539	2.01129	4.03143	8.09204e-06	0.000181502	0.143205
Obp18a	AE014298	complement(19135081..19135868)	206.913	2.01127	4.03137	2.04432e-06	5.51498e-05	0.0361783
Rel	AE014297	complement(9044183..9047977)	28.1446	2.0083	4.02307	3.86378e-06	9.52331e-05	0.0683774
Odc1	AE013599	8004824..8006672	203.047	2.00637	4.0177	2.66263e-05	0.00049341	0.471206
Map205	AE014297	complement(32055279..32068441)	4.60196	2.0061	4.01694	0.00106509	0.0106732	1
CG12116	AE014298	complement(8467443..8469012)	443.355	2.00369	4.01023	3.89105e-05	0.000681107	0.688599
CG13506	AE013599	22383134..22394015	27.8484	2.00335	4.0093	0.000233913	0.00307089	1
siz	AE014296	21034535..21075444	4.11434	2.00233	4.00647	0.00208641	0.0182247	1
Sec24CD	AE014134	complement(2231106..2236844)	6.98888	2.0022	4.00611	0.000236108	0.00309511	1
CG42502	AE014134	complement(18808694..18811252)	74.1685	2.00074	4.00205	3.99989e-06	9.80416e-05	0.070786
anne	AE014135	132220..143123	3.95306	1.99928	3.99801	0.00123007	0.0120668	1
CG10570	AE014134	complement(18808694..18811252)	73.5745	1.99835	3.99544	4.39168e-06	0.000106029	0.0777195
CG18609	AE013599	complement(18742517..18743626)	42.036	1.99777	3.99383	0.000191184	0.00257378	1
AnxB9	AE014297	21065241..21070917	38.8126	1.99666	3.99074	7.57578e-05	0.00119704	1
CG15661	AE013599	complement(21215435..21217779)	22.6241	1.99656	3.99047	0.000397775	0.00479198	1
CG9451	AE014296	complement(19498197..19500798)	28.2159	1.99213	3.97825	0.000107217	0.00158811	1
l(3)76BDm	AE014296	complement(19613427..19618521)	3.92037	1.99142	3.97629	0.00377807	0.029235	1
Mitf	AE014135	1198852..1224467	4.73717	1.98862	3.96858	0.00494681	0.0357321	1
CG4822	AE014134	complement(116970..121754)	11.8335	1.98737	3.96513	1.48903e-05	0.000302195	0.263514
Cnot4	AE014134	10396716..10403206	11.3215	1.98653	3.96282	1.18224e-05	0.000247759	0.209221
CG5493	AE013599	complement(18616692..18619328)	33.3245	1.98617	3.96184	0.000104024	0.00154698	1
CG5346	AE014297	complement(22520087..22528663)	24.2448	1.98515	3.95905	0.000855915	0.00891007	1
CG10011	AE014297	complement(28607939..28635099)	2.06675	1.98084	3.94723	0.0022487	0.0193456	1
CG46314	AE014134	21314360..21319527	10.8745	1.97894	3.94205	0.000649176	0.00713299	1
Gbs-76A	AE014296	complement(19281364..19292766)	11.9116	1.976	3.93402	1.1519e-05	0.000242392	0.203852
CG9505	AE014134	6367882..6370190	21.8921	1.97448	3.92988	2.02687e-05	0.000392445	0.358695
ClC-a	AE014297	complement(11797244..11813207)	4.58768	1.97428	3.92932	0.00227561	0.0194831	1
Gbp3	AE014297	22977270..22978164	231.304	1.9739	3.9283	2.30569e-06	6.04502e-05	0.0408039
CG8360	AE014134	8212959..8214135	228.622	1.96744	3.91073	2.10212e-06	5.61952e-05	0.0372012
CG5955	AE014296	20466944..20469592	48.608	1.96629	3.90763	2.09555e-05	0.000404415	0.370849
euc	AE014297	complement(18978273..18978809)	42.7135	1.96522	3.90473	0.00684531	0.0456621	1
Ide	AE014296	complement(20371672..20375896)	7.55309	1.96369	3.90058	0.000311552	0.00389649	1
CG45049	AE014297	22726967..22732362	7.301	1.96309	3.89897	0.00139622	0.0133274	1
CG14400	AE014134	complement(20856987..20857891)	32.0225	1.96288	3.8984	0.000881291	0.00910993	1
CG5098	AE013599	18094940..18101031	3.48632	1.95915	3.88833	0.0026065	0.0218199	1
LIMK1	AE014298	complement(12584385..12592193)	2.79707	1.95899	3.88789	0.00684966	0.0456739	1
Cyp4e2	AE013599	8444560..8447164	47.1097	1.95498	3.87709	1.62193e-05	0.000324698	0.287033
rtp	AE014297	complement(5236092..5237315)	43.9091	1.95353	3.8732	0.000417792	0.00498898	1
Tsp42Ed	AE013599	complement(7009498..7011739)	166.988	1.95027	3.86448	7.91898e-05	0.0012413	1
l(1)G0156	AE014298	complement(19518428..19521810)	138.388	1.94877	3.86046	9.85997e-06	0.000214359	0.174492
CG3961	AE014296	complement(18878250..18890483)	15.2128	1.94306	3.84521	4.18288e-05	0.000720782	0.740243
Tig	AE014134	complement(6415179..6423310)	2.56935	1.943	3.84504	0.00573529	0.0398185	1
CG7378	AE014298	18900410..18911843	43.7236	1.93835	3.83266	1.01128e-05	0.000218519	0.178967
CG17574	AE013599	complement(12849358..12869423)	89.9786	1.93706	3.82925	2.64149e-05	0.000491034	0.467464
Gel	AE014297	4235217..4241057	80.0174	1.93635	3.82737	8.2352e-06	0.000183319	0.145738
CG42354	AE014298	complement(16093059..16104946)	5.29346	1.9303	3.81135	0.000288478	0.00364396	1
CG3829	AE013599	24986044..24990489	20.1652	1.92881	3.80742	6.2101e-06	0.000144226	0.1099
CG34172	AE014134	complement(2192525..2197912)	74.5199	1.92164	3.78853	0.000157076	0.00219225	1
mtd	AE014297	complement(5270116..5350443)	5.69863	1.91808	3.7792	0.000236658	0.00309773	1
CG12355	AE014296	complement(15492964..15495549)	20.4556	1.9168	3.77585	0.000431466	0.00511773	1
CG1806	AE014298	12007176..12009904	12.401	1.91297	3.76584	0.00623768	0.0425552	1
CG9990	AE014297	28675041..28695939	17.6797	1.91212	3.76361	1.10539e-05	0.000235122	0.195622
sgg	AE014298	2633952..2679553	2.47023	1.91151	3.76203	0.000892327	0.00920788	1
Tsp42Ee	AE013599	7012254..7018362	375.984	1.90867	3.75464	0.000104112	0.001547	1
hebe	AE013599	complement(9828104..9836642)	15.3883	1.90667	3.74943	0.00345648	0.0273443	1
CG4972	AE014134	10314792..10317569	19.013	1.90455	3.74392	0.000235114	0.00308436	1
Dek	AE013599	16856220..16861738	11.1011	1.89919	3.73004	0.000135015	0.0019269	1
Asator	AE014135	complement(469409..488994)	1.77492	1.89914	3.7299	0.0062928	0.0428157	1
Reg-5	AE013599	complement(24788008..24793410)	38.4881	1.89874	3.72886	1.22563e-05	0.000255476	0.216899
Idgf2	AE014134	16447330..16450508	332.143	1.89672	3.72366	3.04396e-05	0.000554207	0.538689
eIF5	AE014298	complement(15987008..15991974)	11.3127	1.89628	3.72253	0.00107299	0.0107402	1
CG9467	AE014297	complement(9797769..9801026)	16.6093	1.89223	3.71209	1.76244e-05	0.000347714	0.311899
Gfat1	AE014297	4126442..4137882	4.81098	1.8918	3.71098	0.00771378	0.049949	1
Dic1	AE014297	13364938..13369278	28.1043	1.89142	3.71001	8.14054e-06	0.000182128	0.144063
fln	AE014296	complement(19989551..19991220)	104.615	1.88904	3.70389	0.000151185	0.00211838	1
CG7220	AE013599	10731335..10738370	26.4874	1.88546	3.69471	8.40934e-05	0.00130087	1
CG42808	AE013599	complement(13573618..13574257)	90.8418	1.88308	3.68863	6.45636e-05	0.00105181	1
ND-B8	AE014134	4454626..4455207	82.7554	1.88273	3.68773	0.000564692	0.00636114	1
CG9691	AE014298	9884442..9885044	311.804	1.87999	3.68074	2.48237e-05	0.00046586	0.439306
Cyp12c1	AE014296	complement(18684259..18686319)	11.1487	1.87696	3.673	0.00245733	0.0207905	1
Tango13	AE014298	13563823..13593224	9.43973	1.87635	3.67144	0.00018061	0.00245488	1
CG34424	AE013599	23359215..23360266	118.705	1.87512	3.66832	2.59758e-05	0.000484399	0.459694
AkhR	AE014134	complement(6711286..6716186)	25.7269	1.8751	3.66828	3.81842e-05	0.00067114	0.675747
glec	AE014297	complement(21850694..21856266)	29.6466	1.87479	3.66747	0.000501038	0.00578778	1
CG32444	AE014296	21636947..21639060	130.057	1.87473	3.66733	1.12739e-06	3.29231e-05	0.0199514
CG16713	AE014134	complement(3695032..3695411)	250.582	1.87295	3.66281	0.000552126	0.00625258	1
CG5455	AE014297	26461527..26470008	20.9746	1.86927	3.65348	1.59973e-05	0.000320979	0.283104
CG43630	AE014297	complement(12676010..12676260)	102.903	1.868	3.65025	0.00150335	0.0141164	1
Cyp6a9	AE013599	complement(14879356..14881372)	37.4191	1.86748	3.64894	8.57782e-05	0.00131741	1
GAPcenA	AE014296	8346561..8352279	4.63669	1.86597	3.64513	0.00139151	0.0133039	1
D2hgdh	AE014298	2141489..2144937	68.4957	1.86557	3.64411	0.000337669	0.00417591	1
CG16799	AE013599	complement(20652557..20655096)	67.5094	1.86442	3.64122	0.000162034	0.00224928	1
CG15201	AE014298	11144120..11144809	688.176	1.86348	3.63883	3.50203e-05	0.000627917	0.619754
unc-13	AE014135	complement(867824..912331)	2.22904	1.86301	3.63766	0.000616305	0.00682099	1
Spn43Ab	AE013599	complement(7151662..7153642)	320.788	1.86175	3.63449	2.2519e-05	0.000428843	0.398518
fok	AE014134	complement(20079270..20085070)	57.14	1.86057	3.6315	0.000117909	0.00171317	1
CG15715	AE014296	complement(15835693..15837482)	41.1173	1.85966	3.62921	0.00174951	0.0158612	1
fit	AE014297	complement(21883924..21884454)	328.104	1.85885	3.6272	2.18335e-05	0.000417716	0.386387
b	AE014134	13821248..13823979	51.2954	1.85703	3.6226	0.000469183	0.00548337	1
Csk	AE014297	complement(11633278..11650706)	5.55244	1.85699	3.62251	0.00371065	0.0289156	1
CG2065	AE013599	7663786..7665269	64.7565	1.85605	3.62016	7.11265e-05	0.00113501	1
Lsd-1	AE014297	23763857..23766662	147.738	1.85572	3.61932	2.45565e-05	0.00046362	0.434576
CG44141	AE014134	complement(15659041..15659474)	46.7177	1.85451	3.61629	0.00337644	0.0269157	1
Ude	AE014297	complement(24797460..24799668)	17.741	1.85184	3.60959	0.00454589	0.0336183	1
CG8188	AE014298	complement(17698917..17703024)	9.06564	1.85176	3.6094	0.00225081	0.0193456	1
Zasp52	AE013599	complement(15762565..15817004)	7.86559	1.84978	3.60445	0.000184568	0.00249717	1
CG6766	AE014134	complement(12038631..12040689)	39.2251	1.849	3.6025	2.91559e-05	0.00053524	0.515972
Inx3	AE014297	complement(28853606..28859497)	21.4967	1.8467	3.59677	0.000242067	0.00315687	1
CG14022	AE014134	complement(5327975..5328879)	169.451	1.84659	3.59648	5.77042e-06	0.000135185	0.102119
eloF	AE014297	9814161..9815158	177.889	1.84608	3.59523	1.73172e-06	4.80349e-05	0.0306462
CG44286	AE013599	9138486..9141981	36.1085	1.84536	3.59341	3.28924e-05	0.000593977	0.582097
eEF1delta	AE014134	10232507..10234450	158.698	1.84534	3.59337	3.54757e-05	0.000634796	0.627814
wtrw	AE014297	7891331..7901147	6.94391	1.84462	3.59158	0.0010387	0.0104442	1
rl	AE013599	1071462..1125927	15.7881	1.84348	3.58874	1.15179e-05	0.000242392	0.203833
CG9498	AE014134	complement(6349393..6351034)	41.1938	1.84339	3.58853	7.27568e-06	0.000165286	0.128758
Golgin245	AE013599	complement(23371360..23377045)	6.98817	1.84194	3.58493	0.00146154	0.0137872	1
Cyp12b2	AE013599	18754995..18757083	24.0886	1.8416	3.58407	0.000577865	0.00646018	1
UQCR-Q	AE014296	17474761..17476124	521.778	1.84068	3.58178	9.71022e-05	0.00146248	1
upSET	AE014296	14002127..14020148	4.16841	1.83994	3.57995	0.00048232	0.00561185	1
Eaat2	AE014134	complement(737212..744395)	6.14346	1.83739	3.57362	0.0022192	0.0191483	1
CG10178	AE014134	18509560..18513512	16.6503	1.83685	3.57229	0.00112629	0.0112103	1
CG8129	AE014297	9365398..9367763	19.4166	1.83602	3.57023	0.00163877	0.015011	1
CG3655	AE014298	complement(1073041..1134896)	5.40733	1.83595	3.57007	0.00149838	0.0140822	1
mub	AE014296	21844788..21932702	2.00479	1.83592	3.56999	0.00495478	0.0357473	1
Acsl	AE013599	8665813..8683022	32.61	1.83542	3.56875	9.56503e-06	0.000208463	0.169272
aux	AE014297	4211783..4227518	7.42072	1.83433	3.56606	0.000826719	0.00868402	1
TM9SF2	AE014134	complement(20730416..20734309)	40.4476	1.83311	3.56306	2.13656e-05	0.000410496	0.378107
Sec24AB	AE013599	complement(9876232..9882357)	5.4477	1.83156	3.55923	0.00614064	0.042039	1
drpr	AE014296	complement(1715595..1731107)	12.428	1.82716	3.54838	0.000149869	0.00210661	1
CG42394	AE014297	10849825..10851788	67.6016	1.8256	3.54455	0.000572544	0.0064271	1
Kank	AE013599	complement(14901475..14928425)	6.37127	1.82094	3.5331	4.79795e-05	0.000814551	0.849093
Ugt86Dd	AE014297	complement(11126597..11128328)	25.4729	1.82072	3.53257	0.0039054	0.0300103	1
CG13510	AE013599	22657901..22661389	90.446	1.82057	3.53221	0.00533276	0.0377647	1
Tret1-1	AE013599	11665768..11674782	82.6337	1.82048	3.53199	2.47302e-05	0.00046509	0.43765
CG2924	AE014298	complement(2264657..2270761)	11.4244	1.81949	3.52956	0.00372942	0.0289853	1
Smox	AE014298	complement(8137041..8142279)	8.36343	1.81455	3.5175	0.00131239	0.0126776	1
Reep1	AE013599	22925107..22932044	23.4353	1.81395	3.51603	6.69556e-05	0.00107916	1
CG1561	AE014298	complement(11581957..11584175)	36.711	1.81109	3.50907	5.28568e-05	0.000886641	0.935407
SMC1	AE014297	24058287..24062815	6.66392	1.81022	3.50695	0.00519605	0.0369592	1
ry	AE014297	13032528..13038020	4.36976	1.80785	3.50121	0.00639703	0.0433915	1
Pif1B	AE014297	complement(8774286..8801176)	7.93148	1.80332	3.49022	5.39123e-05	0.000900931	0.954086
CG8155	AE013599	complement(15317817..15322171)	4.64727	1.80169	3.48628	0.00339323	0.027013	1
Npc2b	AE014297	14089517..14092425	144.442	1.80158	3.48603	9.17529e-06	0.000201458	0.162375
Tsp42Ea	AE013599	6992676..7004259	205.916	1.79942	3.48081	4.31885e-05	0.000741488	0.764308
CG17839	AE014296	14805136..14882224	8.83847	1.79762	3.47646	0.000802479	0.00848355	1
Cyt-b5-r	AE014134	complement(16788774..16790721)	672.421	1.79546	3.47125	6.82095e-05	0.00109704	1
bmm	AE014296	complement(14776496..14786412)	12.4928	1.7923	3.46368	0.000918828	0.00943094	1
CG9044	AE014134	5949450..5955235	5.16839	1.7913	3.46127	0.00444664	0.0330917	1
CG45093	AE013599	complement(7737019..7782637)	11.5611	1.79073	3.4599	4.13489e-05	0.000713904	0.731752
CG33120	AE014134	complement(18841400..18844579)	12.8085	1.79048	3.45929	0.000929917	0.00952358	1
alpha-Est7	AE014297	complement(7519563..7523753)	86.6432	1.78431	3.44454	8.10974e-06	0.000181668	0.143518
Amph	AE013599	12593604..12612068	13.7537	1.78319	3.44185	0.00160913	0.0148085	1
CG10383	AE014134	complement(18690904..18695602)	13.9211	1.78076	3.43608	0.000771391	0.00823856	1
CG11400	AE013599	17134129..17135345	81.9384	1.78037	3.43514	9.40233e-06	0.000205424	0.166393
CG2918	AE014298	complement(2271008..2275068)	15.2766	1.77857	3.43086	0.000392923	0.0047497	1
CG14823	AE014296	7066314..7069463	20.3867	1.77656	3.42609	0.000256796	0.00332688	1
FMRFa	AE013599	9906294..9910457	11.4829	1.77622	3.42528	0.00658096	0.0443763	1
Lmpt	AE014296	16865295..16922487	7.64746	1.776	3.42476	0.000453038	0.00532011	1
CG3907	AE013599	complement(24019898..24022298)	19.826	1.76838	3.40672	0.00183981	0.016494	1
CG10289	AE014296	complement(6164916..6173880)	10.0853	1.76802	3.40586	0.000185789	0.00250986	1
CG13315	AE014296	9096877..9097494	1420.93	1.76793	3.40566	0.000504394	0.00581478	1
CG31431	AE014297	21870681..21873640	10.077	1.76699	3.40344	0.00575873	0.0399343	1
Nplp2	AE014296	13356376..13357223	10678.8	1.76073	3.3887	0.000407742	0.00490204	1
corto	AE014297	complement(5077779..5087072)	2.20139	1.75906	3.38479	0.00728829	0.0478239	1
CG3714	AE014134	complement(4189340..4198071)	18.2938	1.75743	3.38095	9.2383e-05	0.00139975	1
ari-1	AE014298	complement(18130392..18137784)	8.10635	1.75394	3.37278	0.000660065	0.00721505	1
CG34325	AE014298	complement(16714449..16721411)	25.3755	1.74932	3.36201	0.00267645	0.0222685	1
CG8788	AE013599	9138486..9141981	35.4039	1.74716	3.35697	0.000317369	0.00396364	1
lilli	AE014134	2885929..2954406	2.80849	1.74699	3.35658	0.00385363	0.0296954	1
Dsp1	AE014298	16333612..16340624	12.6966	1.7447	3.35125	0.000171185	0.0023539	1
CG7029	AE014297	22750901..22794030	3.79652	1.74274	3.34671	0.00194829	0.0172481	1
lqf	AE014296	7528780..7540012	8.61701	1.74015	3.34069	0.000183462	0.0024841	1
CG3700	AE013599	22894435..22895745	57.0714	1.73846	3.3368	0.000410891	0.00492986	1
CG14401	AE014134	20869854..20871565	59.7169	1.73732	3.33414	0.000295092	0.0037222	1
PGRP-LA	AE014296	9334332..9338336	13.4848	1.73632	3.33185	0.00679217	0.0454094	1
l(3)L1231	AE014297	complement(14642672..14655716)	9.64356	1.7355	3.32994	0.000141697	0.00201091	1
CG18135	AE014296	complement(18990026..18998283)	74.527	1.73442	3.32746	0.0009165	0.00941341	1
l(2)gl	AE014134	complement(9839..21376)	4.16552	1.72456	3.30479	0.00512604	0.0365936	1
Cpr57A	AE013599	complement(20548368..20550117)	14.3321	1.72436	3.30433	0.00355581	0.0279784	1
CG30497	AE013599	complement(7737019..7782637)	11.5907	1.72263	3.30038	8.55327e-05	0.00131624	1
zip	AE013599	complement(24990570..25011965)	7.79658	1.7218	3.29848	0.000140197	0.00199401	1
MtnA	AE014297	complement(9783407..9784370)	2927.93	1.72048	3.29546	0.000196083	0.00262885	1
Asph	AE013599	16110331..16116996	5.48713	1.7156	3.28434	0.00625613	0.0426482	1
Obp99c	AE014297	complement(29685736..29689311)	2536.45	1.7147	3.28228	0.000125856	0.00181375	1
kay	AE014297	29765995..29794113	7.45413	1.71449	3.2818	0.000424009	0.00504281	1
Tsp42El	AE013599	7045769..7048538	61.5591	1.71076	3.27333	0.000296954	0.00374165	1
Spn42Dd	AE013599	6883280..6884873	61.8256	1.71073	3.27327	0.000276914	0.00353723	1
Cul3	AE014134	complement(15265245..15272024)	5.50899	1.71025	3.27218	0.00157883	0.0146362	1
Evi5	AE014298	complement(11430523..11454386)	4.77951	1.70906	3.26948	0.00152701	0.0142755	1
MFS14	AE013599	complement(18796975..18803727)	48.6104	1.70793	3.26691	4.11842e-05	0.000711754	0.728836
Cont	AE014297	4381306..4387018	10.6315	1.70566	3.26177	0.000577669	0.00646018	1
CG45076	AE014297	complement(10768001..10777374)	15.3626	1.70418	3.25843	0.000472296	0.00550246	1
NAAT1	AE014298	complement(5405238..5410849)	21.8627	1.70327	3.25637	0.000673209	0.0073384	1
by	AE014297	complement(9528238..9533011)	15.8031	1.70167	3.25277	0.000122711	0.00177565	1
CG5773	AE013599	complement(18042296..18043744)	297.041	1.69826	3.24509	0.000194847	0.00261425	1
Ance-4	AE013599	complement(9039728..9042142)	63.2433	1.69798	3.24446	8.01063e-05	0.00125012	1
CG30285	AE013599	complement(21687903..21688545)	94.5967	1.69718	3.24266	0.000175738	0.00239972	1
CG32521	AE014298	complement(21205310..21281171)	11.3182	1.69676	3.24172	0.000955319	0.00974425	1
Sap47	AE014297	15935100..15962124	4.13242	1.68953	3.2255	0.0042944	0.0322984	1
CG8613	AE013599	14352231..14355674	11.4294	1.68893	3.22417	0.00374383	0.0290835	1
Cyp9f2	AE014297	complement(12403340..12406028)	162.188	1.68817	3.22248	0.000100495	0.00150208	1
CG1998	AE014298	complement(13409369..13413074)	17.5595	1.68803	3.22217	0.00215673	0.0187372	1
CG7720	AE014297	complement(18759236..18795169)	22.9215	1.68683	3.21948	0.0014305	0.013574	1
vkg	AE014134	complement(5012144..5028191)	6.55663	1.68654	3.21884	0.00043994	0.00519046	1
CG14933	AE014134	11842828..11844012	185.315	1.68648	3.21871	0.000147508	0.00207838	1
CG13012	AE014298	complement(16668818..16676753)	31.9033	1.68613	3.21792	0.000863442	0.00895682	1
kcc	AE013599	23907654..23925066	15.4294	1.67799	3.19983	0.00159654	0.0147463	1
sfl	AE014296	6495680..6550104	3.86476	1.67133	3.18509	0.00413747	0.0313445	1
Tsp42Ej	AE013599	7040136..7042762	83.0444	1.66982	3.18174	3.3244e-05	0.000599103	0.588319
CG5390	AE014134	complement(10304069..10306594)	138.041	1.66811	3.17799	5.38836e-05	0.000900931	0.953579
CG8586	AE013599	complement(8692796..8696245)	69.1412	1.66732	3.17623	2.42814e-05	0.00045958	0.429708
CG3860	AE013599	complement(23992138..23995055)	11.9987	1.66647	3.17436	0.00275811	0.0228512	1
14-3-3zeta	AE013599	10099677..10109687	116.366	1.66584	3.17299	0.000566111	0.00637307	1
Gbp2	AE013599	17137240..17139595	104.181	1.66584	3.17299	7.81687e-05	0.00122965	1
CG5618	AE014296	20353449..20356632	47.9527	1.66449	3.17002	2.9561e-05	0.000540435	0.523141
CG43427	AE014297	4659579..4712193	5.59172	1.66329	3.16737	0.00141655	0.0134807	1
CG44243	AE013599	16197042..16199555	75.0882	1.66117	3.16273	1.37921e-05	0.000282252	0.244079
CG15673	AE013599	complement(21608393..21613071)	20.8505	1.65804	3.15587	0.00548856	0.0385747	1
CG30002	AE013599	9704384..9706147	15.2999	1.65612	3.15168	0.00521649	0.0370897	1
Mhcl	AE014297	complement(16068523..16098761)	5.42747	1.65424	3.14757	0.000160632	0.00223483	1
IM33	AE014134	complement(3696218..3696658)	421.365	1.65402	3.1471	5.75702e-05	0.000953058	1
CG10311	AE014297	complement(16350786..16357015)	79.5565	1.64488	3.12722	8.55326e-05	0.00131624	1
Doa	AE014297	28888073..28922772	4.61848	1.63819	3.11276	0.00200527	0.0176203	1
CG30046	AE013599	12314117..12317573	12.6116	1.63788	3.11208	0.00241659	0.0205115	1
eIF4EHP	AE014297	complement(24063077..24108960)	4.64714	1.63288	3.10132	0.0042971	0.0323049	1
Col4a1	AE014134	5029609..5037279	9.27413	1.63033	3.09583	0.00182263	0.0163898	1
tkv	AE014134	complement(5219000..5271384)	10.8877	1.62766	3.09012	0.00117249	0.0115725	1
svr	AE014298	496446..509072	15.7901	1.62699	3.08867	0.000215856	0.00286142	1
par-1	AE013599	19456170..19485686	8.96095	1.62289	3.07992	0.000285831	0.00362605	1
ArgRS	AE014298	complement(15841769..15844145)	11.388	1.61895	3.07152	0.00356612	0.0280363	1
Atg17	AE014297	5669713..5679930	7.1129	1.61436	3.06175	0.00277006	0.0229181	1
sima	AE014297	30058311..30121798	4.51533	1.61398	3.06094	0.00533738	0.0377709	1
mod	AE014297	32052060..32054974	30.9837	1.61352	3.05998	0.00195218	0.0172592	1
Lpin	AE013599	complement(8136986..8156654)	8.69829	1.61286	3.05859	0.00127292	0.012357	1
CLIP-190	AE014134	17384700..17409698	12.4296	1.60996	3.05244	0.00028337	0.0036	1
Cyp6a13	AE013599	8570499..8572147	29.209	1.60946	3.05138	0.000694884	0.00752593	1
Rad23	AE014135	308093..310822	27.8498	1.60571	3.04345	0.000530151	0.00604759	1
CG14767	AE013599	complement(8718017..8723839)	121.206	1.60436	3.04061	0.000175419	0.0023984	1
Irk2	AE014297	complement(23513617..23519445)	25.6012	1.59951	3.0304	0.00225397	0.0193494	1
if	AE014298	complement(16752189..16783434)	5.21283	1.59945	3.03027	0.00613353	0.0420066	1
Not1	AE013599	complement(9566146..9579007)	10.9472	1.59762	3.02644	0.000217491	0.00288094	1
Gpo-1	AE013599	complement(15857752..15862755)	116.355	1.59699	3.02513	0.00091124	0.00937571	1
CG2991	AE014134	2857164..2868548	10.1569	1.5934	3.01759	0.00607395	0.0416954	1
CG11236	AE014134	6803011..6804372	50.9356	1.59253	3.01579	0.000429315	0.00509563	1
Ndg	AE013599	10313891..10322104	7.22415	1.59156	3.01375	0.00600737	0.0413345	1
Cys	AE014297	complement(14569103..14569644)	570.931	1.59128	3.01317	0.000112699	0.00165239	1
GNBP3	AE014296	8955021..8956551	64.4284	1.59078	3.01212	4.76513e-05	0.000810851	0.843285
CG3597	AE014134	complement(2370152..2371524)	98.854	1.59007	3.01063	6.53049e-05	0.00105834	1
Tps1	AE014134	4388327..4392778	361.604	1.58991	3.0103	0.000574249	0.00644011	1
bip2	AE014135	complement(459887..466828)	9.83015	1.58719	3.00463	0.00195247	0.0172592	1
Nct	AE014297	24851601..24854869	9.60386	1.58712	3.00449	0.00699408	0.0463748	1
modSP	AE014297	complement(16652446..16655662)	29.4135	1.58584	3.00183	0.000240099	0.00313814	1
Phm	AE013599	complement(23985175..23988455)	114.056	1.58246	2.9948	0.000115891	0.00169033	1
hyd	AE014297	complement(9714623..9725615)	3.24358	1.58212	2.99409	0.00177665	0.0160497	1
CG6415	AE014134	10703621..10704930	38.8659	1.57871	2.98702	0.0021585	0.0187434	1
Smg6	AE014297	complement(25029429..25033465)	8.41644	1.57536	2.98009	0.00327194	0.0262482	1
stau	AE013599	complement(18117896..18125779)	7.18041	1.57509	2.97954	0.00132757	0.0127963	1
CG7966	AE014297	complement(13049398..13051453)	47.8901	1.57503	2.97942	0.000381521	0.00463721	1
CG9336	AE014134	20858695..20861014	288.559	1.57372	2.9767	0.000851889	0.00888394	1
ade5	AE014298	complement(12757036..12760617)	262.182	1.57294	2.9751	0.00077696	0.00829304	1
CG17108	AE014134	complement(10692940..10694103)	32.7884	1.5706	2.97029	0.00421627	0.0318325	1
MP1	AE014297	4307908..4309835	61.241	1.56821	2.96536	7.85564e-05	0.00123465	1
Nha2	AE014297	complement(22981459..22998528)	18.3417	1.56437	2.95749	0.000347166	0.00427841	1
Act87E	AE014297	13425983..13428375	69.1999	1.55955	2.94762	0.00153167	0.0143115	1
Ranbp16	AE014298	complement(15927185..15933867)	4.52268	1.55866	2.94581	0.00618527	0.0422792	1
Pect	AE014134	13203762..13210828	43.1489	1.55743	2.9433	7.91466e-05	0.0012413	1
CG1299	AE014296	4148696..4152473	33.0854	1.55569	2.93974	0.000874919	0.00905464	1
Reg-2	AE014296	complement(605165..606569)	34.4742	1.55507	2.93847	0.0030361	0.0246693	1
CG6660	AE014297	22923352..22924525	115.685	1.55391	2.93611	0.000567089	0.00638003	1
Rab7	AE014297	23993008..23995452	197.655	1.55117	2.93054	0.000462199	0.00541332	1
CG4267	AE014134	2242378..2245274	39.762	1.55028	2.92873	0.000331695	0.00411353	1
CG7324	AE014296	complement(21337681..21343716)	11.0879	1.54929	2.92672	0.000283907	0.00360423	1
Tl	AE014297	26799041..26842403	9.26865	1.54646	2.921	0.000958396	0.00976438	1
UbcE2H	AE014298	complement(8087544..8094064)	20.652	1.54642	2.92091	0.000784559	0.0083691	1
CG7778	AE014134	8346620..8351112	17.6251	1.5463	2.92068	0.00651147	0.0439822	1
Cyp4g1	AE014298	complement(467057..469335)	1706.27	1.54603	2.92012	0.00188983	0.0168486	1
NFAT	AE014298	13624745..13664568	6.42157	1.54288	2.91376	0.00288138	0.0236292	1
CG16953	AE014297	complement(20581770..20585833)	32.1137	1.54063	2.90922	0.000269638	0.00346032	1
CG17514	AE014296	complement(27967244..28012599)	3.51217	1.5389	2.90573	0.0061255	0.0419679	1
Act79B	AE014296	21985210..21987190	113.248	1.53136	2.89058	0.00334966	0.0267746	1
Spat	AE014298	6528948..6530726	176.343	1.53129	2.89044	0.000472068	0.00550246	1
CG5646	AE014297	complement(27559379..27561319)	36.5918	1.53067	2.8892	0.000533035	0.00607022	1
CG7920	AE014297	complement(30010476..30015284)	581.479	1.5304	2.88866	0.000845173	0.00882941	1
ringer	AE014296	complement(16354746..16359428)	23.6308	1.52988	2.88762	0.00583566	0.0404044	1
bsk	AE014134	complement(10247502..10250501)	19.7442	1.52414	2.87616	0.00163855	0.015011	1
CG30197	AE013599	14514030..14514992	314.761	1.51995	2.8678	8.88653e-05	0.0013534	1
lolal	AE013599	complement(18154095..18158192)	17.1393	1.51729	2.86254	0.00403953	0.0307709	1
Gale	AE014296	648555..651311	184.246	1.51705	2.86206	0.000652652	0.0071517	1
CG42486	AE014134	11843137..11844063	161.134	1.51694	2.86183	0.000292982	0.00369822	1
CG5973	AE014134	7437492..7445882	15.2816	1.51662	2.86119	0.000570583	0.00641352	1
Edc3	AE014296	complement(17525333..17529861)	9.23195	1.51485	2.85769	0.00535215	0.0378565	1
cib	AE014298	4106113..4110981	134.45	1.51435	2.8567	0.000712489	0.00770245	1
NAT1	AE013599	12915994..12923734	12.6122	1.51163	2.85132	0.00298119	0.024279	1
CG7510	AE014296	17621824..17630971	16.9892	1.51121	2.85049	0.0055921	0.0390542	1
Gbeta76C	AE014296	19687637..19689992	68.4222	1.51115	2.85038	0.000962006	0.00979553	1
CG4461	AE014296	9375430..9376293	86.735	1.50907	2.84627	0.00204282	0.0179147	1
Hf	AE014134	complement(19966727..19967685)	160.82	1.50874	2.84561	0.00032257	0.00401726	1
CG43114	AE013599	11310831..11311165	350.588	1.50791	2.84397	0.000197259	0.00264061	1
CG42837	AE013599	16197042..16199378	56.7407	1.50489	2.83802	0.000201515	0.00268338	1
Arr2	AE014296	complement(8647261..8648936)	722.589	1.50028	2.82897	0.00187919	0.0167706	1
CG43078	AE014296	8576808..8599617	2.37256	1.49847	2.82544	0.0077131	0.049949	1
Oscillin	AE014134	5547086..5549614	14.3019	1.49718	2.8229	0.00525671	0.0373007	1
CG6426	AE013599	16869402..16871851	396.812	1.48938	2.80769	0.000213453	0.00283169	1
CG15210	AE014298	10839230..10839895	85.3884	1.48407	2.79737	0.0016993	0.0154535	1
Yeti	AE013599	complement(1343403..1345119)	90.9282	1.48042	2.7903	0.00413675	0.0313445	1
Smg5	AE014134	complement(13898828..13904661)	7.90069	1.47653	2.78278	0.00676128	0.0453236	1
Ser7	AE014298	9865233..9867070	47.2436	1.47495	2.77974	0.00228898	0.0195691	1
AnxB10	AE014298	complement(20171445..20173514)	31.3764	1.46822	2.76681	0.00706517	0.0467349	1
Trp1	AE014134	10009381..10013170	32.3039	1.46427	2.75925	0.00255598	0.0214885	1
Pkn	AE013599	complement(9252310..9285097)	3.45365	1.4637	2.75815	0.00709732	0.0468661	1
baz	AE014298	17160006..17200728	6.9359	1.463	2.75681	0.00469962	0.0344814	1
sPLA2	AE013599	7442864..7443827	173.155	1.45955	2.75022	0.000307776	0.00386182	1
MFS17	AE013599	complement(2494742..2565385)	8.94916	1.45906	2.7493	0.00735979	0.0481501	1
Gnmt	AE014297	12674608..12676084	213.582	1.45822	2.74768	0.000793324	0.00842604	1
CG15358	AE014134	complement(1882008..1883185)	23.1534	1.45717	2.74569	0.00725425	0.0476712	1
aop	AE014134	complement(2156484..2178754)	16.9618	1.45711	2.74558	0.000673837	0.0073384	1
Rho1	AE013599	16102687..16107229	103.897	1.45643	2.74428	0.00443914	0.0330895	1
Wdr62	AE014134	1884622..1944289	7.27656	1.45571	2.74292	0.00233332	0.0198905	1
IP3K2	AE014298	13303633..13329303	10.9956	1.4544	2.74042	0.00307087	0.0248834	1
Hex-C	AE013599	complement(15218837..15220329)	101.899	1.45327	2.73827	0.000199992	0.00267316	1
CG15203	AE014298	11066552..11068379	60.2903	1.45257	2.73695	0.00044674	0.00526012	1
gw	AE014135	complement(649041..663103)	10.5289	1.44837	2.729	0.00267362	0.0222554	1
Chd64	AE014296	complement(4114289..4122388)	107.705	1.44408	2.72089	0.00028204	0.00358568	1
Fhos	AE014296	8753619..8798719	4.37719	1.43842	2.71024	0.00245758	0.0207905	1
CG2765	AE013599	complement(24959841..24965076)	123.086	1.43023	2.69489	0.00081809	0.00861258	1
foxo	AE014297	14056945..14087978	7.21113	1.42905	2.69269	0.00749137	0.0489025	1
CG9360	AE014298	complement(11763474..11764590)	72.7367	1.42809	2.69089	0.00294883	0.0240597	1
CdsA	AE014296	8127762..8131675	30.9212	1.42357	2.68249	0.00150962	0.0141571	1
Stam	AE014134	10858536..10862006	21.3583	1.42284	2.68114	0.00130557	0.0126324	1
Nc73EF	AE014296	16954822..16968724	80.2064	1.41828	2.67266	0.00266135	0.0221846	1
CG31743	AE014134	16879517..16886319	49.4962	1.41736	2.67097	0.000469419	0.00548337	1
galectin	AE014134	71757..76211	18.2147	1.41243	2.66186	0.00153354	0.0143214	1
Mal-B2	AE014134	11849958..11852881	78.6404	1.40926	2.656	0.000818079	0.00861258	1
CG6910	AE014296	12184984..12187860	552.482	1.40666	2.65123	0.00139297	0.0133052	1
CG32486	AE014296	complement(3055908..3070839)	17.2595	1.40605	2.65011	0.00372312	0.0289559	1
Eb1	AE013599	6749227..6756300	24.0791	1.40552	2.64913	0.00642719	0.0435301	1
DnaJ-60	AE013599	complement(24157668..24159312)	37.5247	1.404	2.64635	0.00151332	0.0141768	1
IP3K1	AE014134	9782384..9788499	47.455	1.40291	2.64434	0.000263214	0.00339706	1
CG4752	AE013599	22478379..22483054	11.3785	1.39931	2.63775	0.00498214	0.0359074	1
Sdc	AE013599	complement(21392402..21481176)	42.6685	1.39783	2.63505	0.00593451	0.0409607	1
CG14687	AE014297	10792904..10793643	80.5194	1.39677	2.63312	0.00318514	0.0257033	1
bun	AE014134	complement(12455540..12546611)	9.94011	1.39578	2.63131	0.00608787	0.0417586	1
sbb	AE013599	complement(18278198..18357296)	3.93385	1.39393	2.62793	0.00604942	0.0415592	1
pyd3	AE014297	complement(7747913..7750079)	27.0131	1.39371	2.62753	0.00627667	0.0427553	1
wupA	AE014298	complement(18105568..18116922)	106.557	1.39307	2.62637	0.00186588	0.0166771	1
ftz-f1	AE014296	complement(18750607..18801309)	6.11391	1.39249	2.62531	0.00364316	0.0285169	1
crq	AE014134	complement(448254..453024)	25.3213	1.3919	2.62424	0.00273992	0.0227538	1
Cln7	AE014296	complement(7341884..7345183)	23.2252	1.39107	2.62273	0.00130785	0.0126475	1
fbp	AE014134	complement(19761587..19764136)	324.048	1.38695	2.61524	0.00173168	0.0157318	1
CG8507	AE014297	9791483..9793098	45.7574	1.38503	2.61177	0.00408287	0.0309973	1
Npc1a	AE014134	complement(10213812..10221216)	9.01509	1.38455	2.61091	0.00370184	0.0288597	1
COX7A	AE014297	complement(8339944..8341043)	403.061	1.38414	2.61016	0.000577836	0.00646018	1
CG5171	AE014134	7401335..7404727	45.9755	1.38312	2.60832	0.00397745	0.0304569	1
CG11275	AE013599	22179695..22182642	57.965	1.38292	2.60796	0.000807714	0.00851854	1
CG9629	AE014296	complement(19266473..19268913)	25.9041	1.38067	2.60389	0.00128307	0.0124419	1
Mlc1	AE014297	complement(27657078..27660177)	259.541	1.37536	2.59432	0.00220333	0.0190388	1
CG17549	AE014134	complement(19387050..19390075)	261.651	1.37509	2.59383	0.00124802	0.0121889	1
LpR1	AE014297	complement(25741348..25763105)	8.2049	1.3689	2.58274	0.000894151	0.00922132	1
CG31523	AE014297	complement(4465421..4479207)	43.3645	1.3538	2.55585	0.000676578	0.00735467	1
atilla	AE014134	complement(12175451..12177886)	582.682	1.353	2.55442	0.003197	0.0257755	1
Ubc6	AE014297	complement(4948755..4952682)	65.5961	1.35027	2.5496	0.00220436	0.0190388	1
fwd	AE014296	complement(305393..319884)	6.15907	1.34834	2.54618	0.00367632	0.0287031	1
sip3	AE014297	31772219..31775163	24.0744	1.33885	2.52949	0.00464678	0.034193	1
CG31313	AE014297	complement(14566432..14567429)	293.93	1.33685	2.526	0.00392583	0.0301276	1
plh	AE014297	complement(4986500..5011031)	108.072	1.33546	2.52356	0.000554389	0.00626502	1
ref(2)P	AE014134	19542468..19545548	96.7929	1.33493	2.52263	0.00677231	0.0453632	1
Sra-1	AE014297	15333266..15338365	8.77977	1.3329	2.51909	0.00341969	0.0271139	1
Diap1	AE014296	complement(16038410..16051034)	59.3215	1.32955	2.51324	0.00168202	0.01532	1
Acer	AE014134	8521933..8525740	40.6996	1.32377	2.5032	0.00110907	0.0110576	1
pug	AE014297	10696534..10703316	28.9745	1.32352	2.50276	0.00193852	0.0171702	1
CG9458	AE014297	complement(9818914..9819877)	57.9958	1.32206	2.50023	0.00388361	0.0298709	1
sug	AE013599	12924567..12930644	26.9415	1.32179	2.49976	0.00616216	0.0421537	1
CG15611	AE013599	17108844..17114360	25.6832	1.32098	2.49835	0.00648916	0.0438595	1
mys	AE014298	8061645..8070237	15.5207	1.3204	2.49736	0.00637883	0.0433012	1
Iris	AE014134	complement(1132332..1134098)	75.43	1.31654	2.49069	0.000920943	0.0094426	1
Fkbp14	AE013599	complement(21487167..21497929)	50.0593	1.30601	2.47257	0.00128614	0.0124581	1
Hsp22	AE014296	9372931..9374964	46.4616	1.29685	2.45691	0.00698876	0.0463568	1
ics	AE014134	complement(13639447..13642602)	43.8976	1.29507	2.45389	0.00342548	0.0271234	1
COX6B	AE014298	complement(19740537..19744335)	1474.31	1.29333	2.45093	0.00691792	0.0459731	1
pst	AE014296	complement(7357275..7360263)	89.079	1.2917	2.44817	0.00274267	0.0227553	1
RpL22	AE014298	complement(762560..765130)	114.708	1.28908	2.44372	0.00159831	0.0147501	1
CG15531	AE014297	complement(30194790..30196228)	184.393	1.27897	2.42665	0.0040648	0.0308998	1
Hex-A	AE014298	9585675..9589813	48.446	1.27731	2.42387	0.00569699	0.0396459	1
Eglp4	AE013599	complement(23607592..23614710)	90.2928	1.27726	2.42378	0.00178659	0.016123	1
VhaAC45	AE013599	9207561..9209774	164.605	1.27053	2.41251	0.00713742	0.0470607	1
CG34166	AE014134	14743193..14743879	571.685	1.27019	2.41193	0.00415415	0.0314574	1
CG8066	AE014297	complement(14567611..14568847)	127.685	1.27002	2.41165	0.00300324	0.024436	1
NKAIN	AE013599	24881570..24888615	9.30411	1.26927	2.4104	0.00334116	0.0267308	1
CG8745	AE014296	complement(13860027..13866905)	39.7856	1.26437	2.40223	0.00151566	0.0141768	1
CG42748	AE014134	22131221..22166221	3.02985	1.26199	2.39827	0.00422664	0.0318971	1
EbpIII	AE013599	24026172..24027518	1032.9	1.25982	2.39466	0.0064327	0.0435499	1
Orct	AE014297	24276260..24278792	20.0716	1.25581	2.38802	0.0055641	0.0388976	1
egh	AE014298	2588503..2599111	16.9193	1.25351	2.3842	0.00630223	0.042862	1
Src42A	AE013599	5981844..6012795	6.84198	1.25284	2.38309	0.00515035	0.0366931	1
Cyp4d2	AE014298	2176006..2178728	16.3814	1.25142	2.38076	0.00686391	0.0457	1
skap	AE014297	8938724..8943027	103.821	1.24348	2.36769	0.00411887	0.0312303	1
Nmda1	AE013599	complement(12877094..12880230)	97.8803	1.23804	2.35878	0.00274126	0.0227543	1
AMPdeam	AE014298	complement(13830741..13845866)	37.5772	1.22915	2.34429	0.00369668	0.0288322	1
cry	AE014297	19212154..19215442	50.6788	1.22869	2.34354	0.00196472	0.0173391	1
Tsp66E	AE014296	8912499..8932065	35.266	1.22401	2.33595	0.0051408	0.0366842	1
Ubi-p63E	AE014296	complement(3899259..3903184)	51.9146	1.22105	2.33116	0.00216056	0.0187521	1
Liprin-beta	AE014296	13513254..13516276	19.1036	1.21921	2.32819	0.0041836	0.0316263	1
poe	AE014134	complement(8054322..8071624)	7.62647	1.21336	2.31877	0.00385065	0.0296928	1
CG5910	AE014296	20442419..20450580	53.3985	1.21124	2.31537	0.00511212	0.0365384	1
Ttd14	AE013599	complement(18430315..18440475)	42.8603	1.20771	2.30971	0.00419916	0.0317168	1
Vps35	AE013599	22185972..22189886	19.0061	1.17679	2.26074	0.00541462	0.0381307	1
alc	AE013599	complement(9135375..9137933)	66.0944	1.16962	2.24953	0.00540632	0.0381026	1
Fit1	AE014296	4103564..4107116	25.4397	1.16672	2.24501	0.00284058	0.0233524	1
CG6330	AE014297	complement(26949692..26958491)	34.379	1.16609	2.24403	0.00641928	0.043509	1
CG5946	AE014296	complement(11816695..11822275)	66.7745	1.16313	2.23942	0.00463788	0.0341417	1
Cyp6g1	AE013599	12185667..12188431	116.325	1.15879	2.2327	0.00594788	0.0410049	1
CG9399	AE014297	complement(9571911..9574211)	75.6839	1.15594	2.22829	0.00733042	0.0480112	1
PH4alphaEFB	AE014297	30466050..30485799	38.9009	1.1512	2.22099	0.00377142	0.0292219	1
Spn42Da	AE013599	complement(6875906..6878927)	46.0982	1.14623	2.21335	0.00539221	0.0380183	1
beta-Man	AE014297	4197206..4204572	15.8956	1.13258	2.19251	0.00731939	0.0479568	1
cact	AE014134	complement(16313036..16326207)	28.386	1.1298	2.18829	0.00676781	0.0453502	1
CG9065	AE014298	complement(15084029..15084699)	282.274	1.10442	2.15012	0.00454028	0.0335915	1
CG8974	AE014298	complement(15793721..15796028)	80.2531	1.04636	2.06532	0.00750056	0.0489264	1
mRpS14	AE014298	complement(19479382..19480238)	144.952	-1.08749	-2.12504	0.00647262	0.0437867	1
GAA1	AE014298	complement(5870841..5873357)	45.1204	-1.09027	-2.12914	0.00509441	0.0364856	1
CG5969	AE014296	20473783..20474791	139.332	-1.09658	-2.13848	0.00573481	0.0398185	1
san	AE013599	11360706..11361871	257.726	-1.10303	-2.14805	0.0070062	0.0464203	1
Arl1	AE014296	15983135..15984362	173.134	-1.10624	-2.15283	0.00706689	0.0467349	1
Ada2b	AE014297	complement(8236632..8240515)	69.3455	-1.11433	-2.16494	0.00681953	0.0455244	1
vih	AE014296	12504292..12505821	101.888	-1.12353	-2.1788	0.00767784	0.0498845	1
MCTS1	AE014298	6037892..6039576	97.3322	-1.12419	-2.1798	0.00642731	0.0435301	1
mRpS29	AE013599	complement(22418937..22420376)	117.886	-1.12817	-2.18581	0.00574502	0.0398548	1
CG5861	AE014134	complement(16305801..16307298)	167.781	-1.12967	-2.18809	0.00307651	0.0249176	1
CG13366	AE014298	complement(585081..620195)	20.9954	-1.13298	-2.19311	0.00562742	0.0392389	1
HP1c	AE014297	22745620..22746605	106.789	-1.1411	-2.20549	0.00550846	0.0386208	1
CG4562	AE014297	complement(19865417..19875678)	10.8555	-1.14449	-2.21068	0.00744952	0.0486473	1
Uba3	AE013599	13858952..13860432	84.0097	-1.14466	-2.21094	0.0064148	0.0434953	1
Snx16	AE013599	complement(17725030..17726847)	37.5992	-1.15073	-2.22026	0.0073019	0.0478953	1
mRpL22	AE014298	16783933..16785092	150.622	-1.15565	-2.22785	0.00703938	0.0466053	1
CG8149	AE014297	9504656..9505865	96.3151	-1.15846	-2.23219	0.00567128	0.0394981	1
CG11596	AE014298	1927683..1930517	75.5981	-1.1647	-2.24186	0.00447304	0.033205	1
Taf4	AE014296	16113212..16121651	13.2605	-1.16612	-2.24407	0.00501758	0.0360374	1
BTBD9	AE014298	10768537..10772154	29.8034	-1.16725	-2.24583	0.00383158	0.0295844	1
JhI-21	AE014134	complement(12051755..12056042)	57.907	-1.1729	-2.25464	0.00689732	0.0458707	1
CG32579	AE014298	16323286..16325768	66.032	-1.17293	-2.25469	0.00551039	0.0386208	1
CG5339	AE013599	complement(23896896..23898246)	96.603	-1.18375	-2.27167	0.00628288	0.0427811	1
janA	AE014297	complement(30038622..30039533)	148.089	-1.18784	-2.27811	0.00504385	0.0361683	1
CG5447	AE014297	26452534..26454585	60.5985	-1.18994	-2.28144	0.00510221	0.0365152	1
CG7182	AE014296	complement(8344421..8346382)	86.6727	-1.19307	-2.28638	0.0061142	0.0419067	1
CG2972	AE014298	10083154..10085050	80.1924	-1.19391	-2.28771	0.00399915	0.0305583	1
CG17712	AE014134	complement(1750687..1752122)	69.6408	-1.19409	-2.28801	0.00591792	0.0408939	1
Prip	AE013599	11436243..11442216	130.02	-1.1945	-2.28865	0.00657917	0.0443763	1
Rbm13	AE014298	8901699..8903761	72.945	-1.19674	-2.29221	0.00770405	0.0499361	1
TH1	AE014298	complement(16388820..16391438)	30.2339	-1.20017	-2.29767	0.00341709	0.0271139	1
sina	AE014296	16853751..16858712	58.9954	-1.20028	-2.29784	0.00175397	0.0158853	1
CG3939	AE014298	3175018..3176223	61.7001	-1.20171	-2.30012	0.00598908	0.0412247	1
CG40045	AE014296	24028515..24035859	250.743	-1.20202	-2.30062	0.00573902	0.0398288	1
CG13865	AE014298	23013495..23016586	34.7016	-1.20306	-2.30228	0.00463613	0.0341417	1
nst	AE014296	complement(12527215..12530171)	70.9571	-1.20601	-2.30698	0.00245768	0.0207905	1
Sep1	AE014298	21358286..21361688	49.5049	-1.2084	-2.31082	0.00731323	0.0479342	1
Fsn	AE013599	complement(13220939..13222459)	87.3164	-1.20943	-2.31246	0.0028289	0.0232851	1
CG33116	AE014134	19533479..19537363	28.3183	-1.20999	-2.31336	0.00595829	0.0410607	1
CG18870	AE013599	complement(21613845..21616907)	33.3137	-1.21227	-2.31702	0.00549868	0.038613	1
Tango4	AE014298	12021068..12022746	52.8888	-1.22002	-2.3295	0.00480969	0.0350854	1
Hat1	AE014297	complement(5787337..5789384)	51.8441	-1.22482	-2.33727	0.00674425	0.0452609	1
CG18600	AE014297	complement(18300195..18301728)	55.8448	-1.22503	-2.3376	0.00678221	0.0454094	1
Roe1	AE013599	13554077..13555606	162.294	-1.2262	-2.3395	0.00265471	0.0221501	1
Dim1	AE014134	4403251..4403955	91.3584	-1.2284	-2.34307	0.00664204	0.0447106	1
REG	AE014298	13212325..13214408	176.046	-1.23154	-2.34818	0.00305541	0.0247921	1
CG33786	AE013599	complement(20642466..20643785)	57.2407	-1.23258	-2.34987	0.00550628	0.0386208	1
Ssrp	AE013599	complement(23806361..23809004)	84.6383	-1.23782	-2.35841	0.00544742	0.0383465	1
CG3689	AE014296	9411038..9413835	72.4404	-1.2392	-2.36068	0.00149271	0.0140364	1
DhpD	AE014297	complement(4227387..4229238)	58.3987	-1.24062	-2.363	0.00541166	0.038125	1
Phf5a	AE014134	complement(6490155..6490843)	300.881	-1.24173	-2.36482	0.00461597	0.0340439	1
mRpL12	AE014296	8956791..8957584	184.495	-1.24537	-2.3708	0.00392746	0.0301276	1
mip40	AE013599	complement(19291105..19292196)	54.7971	-1.24612	-2.37203	0.00606538	0.0416527	1
CG40228	AE014296	complement(27082091..27083906)	46.0967	-1.24635	-2.37241	0.00444438	0.0330917	1
Obp56d	AE013599	complement(19702924..19703915)	154.926	-1.2475	-2.3743	0.00309324	0.0250302	1
CG7639	AE013599	complement(14987660..14992230)	32.1917	-1.24837	-2.37572	0.00697712	0.0463317	1
CG14543	AE014297	26056630..26057350	90.6974	-1.25105	-2.38015	0.00663852	0.0447073	1
CG7453	AE014298	19180173..19182024	98.3401	-1.2551	-2.38683	0.00156654	0.014565	1
ssp	AE014296	12118257..12119789	41.59	-1.25812	-2.39183	0.0058615	0.0405516	1
CG6180	AE014134	12707661..12708680	529.972	-1.26001	-2.39498	0.00544985	0.0383483	1
BEAF-32	AE013599	14770469..14772630	158.408	-1.26124	-2.39701	0.00434444	0.0325916	1
brat	AE014134	19133816..19179758	12.4517	-1.26182	-2.39798	0.00278956	0.0230453	1
CG9773	AE014297	complement(8675283..8676613)	92.8175	-1.26517	-2.40356	0.00399142	0.0305179	1
mRpL53	AE013599	13954195..13955664	93.1226	-1.26535	-2.40385	0.00601459	0.0413521	1
Sgt1	AE014297	complement(8304190..8305274)	100.3	-1.26911	-2.41012	0.00161389	0.0148369	1
Prosalpha4	AE014298	16276270..16277587	335.341	-1.26965	-2.41104	0.00598854	0.0412247	1
Tango14	AE014134	1158661..1160220	108.798	-1.27488	-2.41979	0.00148576	0.0139881	1
scu	AE014298	18091259..18092853	369.574	-1.27526	-2.42042	0.00465691	0.034239	1
CG11562	AE014134	292419..293222	94.5298	-1.28124	-2.43048	0.00510474	0.0365152	1
mRpS24	AE014297	complement(24162829..24163545)	207.939	-1.28332	-2.43398	0.00349095	0.0275606	1
CG13901	AE014296	complement(836667..837821)	107.388	-1.28483	-2.43654	0.00572646	0.0397884	1
HDAC1	AE014296	4626734..4629467	97.1438	-1.28999	-2.44526	0.00385434	0.0296954	1
Wdr82	AE014134	8374461..8375549	65.7104	-1.29034	-2.44586	0.00367851	0.0287031	1
CG7458	AE014296	21955110..21958041	46.248	-1.29039	-2.44594	0.00253136	0.0213017	1
Noa36	AE014297	complement(28598059..28599288)	125.462	-1.29171	-2.44818	0.00265992	0.0221831	1
RnrL	AE014134	complement(10325026..10327943)	42.8943	-1.29192	-2.44853	0.00719918	0.0474326	1
CG13760	AE014298	complement(2583745..2585699)	52.864	-1.29353	-2.45127	0.00366624	0.028653	1
Prosbeta4	AE014134	complement(16731180..16732133)	507.991	-1.29377	-2.45167	0.0037619	0.0291806	1
CG32409	AE014296	5899528..5900936	92.3396	-1.295	-2.45376	0.00247476	0.0208949	1
Rbf	AE014298	complement(797090..801479)	17.5687	-1.29555	-2.4547	0.00325403	0.0261282	1
ApepP	AE014134	complement(16908229..16910418)	43.0627	-1.29628	-2.45595	0.00700311	0.0464172	1
Ubc4	AE014296	9698336..9700481	256.18	-1.30122	-2.46437	0.0044653	0.0331887	1
CG34348	AE014298	11339873..11344734	33.529	-1.30135	-2.4646	0.00293363	0.0239688	1
mRpL39	AE014296	complement(14997981..14999666)	151.936	-1.30185	-2.46545	0.00278998	0.0230453	1
CG11811	AE014296	10691024..10692598	70.1465	-1.30209	-2.46587	0.00174923	0.0158612	1
thoc5	AE013599	23954091..23956406	33.2352	-1.30221	-2.46607	0.00210651	0.0183731	1
CG8498	AE014134	complement(8161796..8162452)	225.637	-1.30538	-2.47149	0.00158712	0.01469	1
PIG-F	AE014296	19612455..19613489	61.5011	-1.30559	-2.47185	0.00439904	0.0328758	1
CG3071	AE014298	2262837..2264825	78.8942	-1.30804	-2.47605	0.00287976	0.0236269	1
CG30499	AE013599	complement(7564434..7565751)	390.113	-1.30905	-2.47778	0.00538716	0.038013	1
CG3358	AE013599	6923366..6924929	40.2855	-1.30978	-2.47905	0.00482611	0.0351617	1
CG15881	AE014296	19805181..19806932	31.7835	-1.31161	-2.48218	0.00460938	0.0340439	1
Hira	AE014298	7722119..7725917	15.6223	-1.31171	-2.48235	0.00614532	0.0420548	1
Bka	AE014134	9895287..9896104	206.376	-1.3121	-2.48303	0.00247276	0.020888	1
Prosalpha5	AE013599	17412767..17413769	501.476	-1.31224	-2.48326	0.00535736	0.0378746	1
Pp4-19C	AE014298	complement(20421087..20424002)	26.0163	-1.31359	-2.48559	0.00269101	0.0223686	1
Cyp6u1	AE013599	complement(6971996..6975026)	34.0485	-1.31566	-2.48916	0.00438692	0.0328129	1
CG7483	AE014297	8313208..8314864	93.4185	-1.31709	-2.49163	0.0014533	0.0137315	1
mago	AE013599	21128577..21129737	121.583	-1.32045	-2.49744	0.00151035	0.0141571	1
mRpS6	AE014296	4364550..4365243	85.8359	-1.32139	-2.49907	0.00341031	0.0270881	1
CG5026	AE014296	8968528..8971752	31.4057	-1.32148	-2.49923	0.00374535	0.0290835	1
Su(var)205	AE014134	complement(8209626..8211122)	140.88	-1.32164	-2.4995	0.00185291	0.0165778	1
[truncated: 734 more rows]
