# Supplementary material for: Adult and Larval Tracheal Systems Exhibit Different Molecular Architectures in Drosophila
Source: Int J Mol Sci. 2023 Mar 15;24(6):5628. doi: 10.3390/ijms24065628 (PMC10052349; doi:10.3390/ijms24065628)
Supplement: Supplementary file 1 [file ijms-24-05628-s001.zip › Supplemental Table S2.xlsx]

## Sheet: DEG adult vs larval trachea 
Name	Chromosome	Region	Max group mean	Log₂ fold change	Fold change	P-value	FDR p-value	Bonferroni
Est-6	AE014296	12188818..12190705	736.502	16.7212	108041	2.0014e-12	6.5108e-11	3.54188e-08
CG43680	AE014296	complement(15052998..15053351)	1648.37	15.5824	49066.2	1.10694e-10	3.04185e-09	1.95895e-06
CG33109	AE014297	complement(14220560..14221584)	1461.96	15.2205	38180.4	0	0	0
IM2	AE013599	18386602..18387030	1215.33	14.6168	25124.6	5.89623e-10	1.44723e-08	1.04346e-05
CG15293	AE014134	complement(14108057..14109447)	293.221	14.5789	24472.9	4.07885e-10	1.02972e-08	7.21835e-06
CG43679	AE014296	complement(15050856..15051425)	554.903	14.5758	24420.6	1.37509e-09	3.24467e-08	2.4335e-05
CG10799	AE013599	13257886..13258477	636.447	14.5189	23476.2	5.18748e-10	1.28396e-08	9.18029e-06
CG45080	AE014297	complement(13318991..13319270)	16906.4	14.223	19122.6	0	0	0
IM1	AE013599	18383949..18384378	888.715	14.0333	16766.8	5.96026e-09	1.3006e-07	0.000105479
whe	AE014298	complement(21402339..21402772)	75812.1	14.0029	16416.7	0	0	0
CG16836	AE013599	18388995..18389443	725.068	13.9919	16291.8	2.58755e-09	5.91626e-08	4.57918e-05
CG16826	AE014134	13347773..13349020	41110.2	13.9109	15402.7	0	0	0
CG4020	AE014298	5905746..5908001	116.279	13.7957	14220.8	3.42792e-09	7.70826e-08	6.0664e-05
CG15531	AE014297	complement(30194790..30196228)	184.393	13.7894	14158.7	3.53264e-09	7.93364e-08	6.25171e-05
CG13947	AE014134	779173..779655	6857.24	13.7778	14044.9	0	0	0
CG34212	AE013599	complement(6049874..6050286)	7570.15	13.652	12872.2	0	0	0
CG6503	AE014297	complement(26424698..26425105)	480.666	13.6369	12738.2	4.92315e-09	1.08691e-07	8.7125e-05
lcs	AE014298	complement(21396727..21397316)	41565.2	13.5309	11835.9	0	0	0
Yp1	AE014298	10053811..10055498	18932.7	13.4824	11445.1	0	0	0
CG34324	AE014298	complement(13456534..13457663)	168.426	13.4466	11164.1	1.17545e-08	2.50626e-07	0.000208019
fit	AE014297	complement(21883924..21884454)	328.104	13.3587	10504.3	1.10519e-08	2.36213e-07	0.000195585
IM3	AE013599	18387895..18388734	226.326	13.2631	9830.7	1.76729e-08	3.67086e-07	0.000312757
PGRP-SB1	AE014296	complement(16727299..16727989)	284.944	13.239	9668.18	3.10494e-08	6.25832e-07	0.000549481
Yp3	AE014298	13759546..13761547	25964.7	13.2	9410.32	0	0	0
Ag5r	AE014298	complement(14784664..14786551)	5031.37	13.1949	9376.9	0	0	0
CG32984	AE014134	8964982..8967035	50.9447	13.1932	9366.15	1.00527e-07	1.88456e-06	0.00177903
Iris	AE014134	complement(1132332..1134098)	75.43	13.1316	8974.64	1.69072e-08	3.52008e-07	0.000299207
Ms	AE014297	24341551..24343825	84.9035	13.064	8563.75	4.6704e-08	9.12274e-07	0.00082652
Yp2	AE014298	complement(10050951..10052636)	15233.8	13.0566	8519.64	0	0	0
Cp7Fb	AE014298	8473837..8476071	67.8567	13.0402	8423.7	1.31589e-07	2.41319e-06	0.00232873
CG33926	AE014296	9443232..9446388	533.224	12.9662	8002.31	0	0	0
retinin	AE014296	16331933..16332789	159.645	12.9521	7924.37	2.90959e-08	5.89141e-07	0.00051491
CG44142	AE014297	complement(13312855..13313188)	332.397	12.9088	7690.21	7.01177e-07	1.1179e-05	0.0124087
CG6870	AE014134	complement(17591315..17592299)	119.695	12.8914	7597.97	3.47744e-08	6.9302e-07	0.000615402
Hasp	AE014134	complement(19508953..19517204)	17.1753	12.8876	7577.91	4.12527e-08	8.10265e-07	0.000730049
Jon99Cii	AE014297	complement(29923754..29924615)	97.3803	12.8719	7496.13	9.28182e-08	1.74931e-06	0.0016426
CG13026	AE014296	complement(16724678..16726169)	67.7294	12.8659	7464.62	6.43241e-08	1.23868e-06	0.00113834
Rh2	AE014297	18899423..18901019	215.124	12.8643	7456.54	0	0	0
CG14022	AE014134	complement(5327975..5328879)	169.451	12.8548	7407.86	3.32083e-08	6.64805e-07	0.000587688
CG5080	AE014134	complement(1160290..1163886)	37.0739	12.7179	6737.15	9.05974e-08	1.70928e-06	0.0016033
CG6432	AE014297	24336922..24340645	36.4919	12.6497	6426.17	6.27031e-08	1.20878e-06	0.00110966
frma	AE014298	complement(5493014..5496052)	29.9197	12.4672	5662.42	8.96206e-08	1.69265e-06	0.00158602
Arr1	AE014134	18078269..18081307	113.221	12.4155	5463.27	0	0	0
Npc2h	AE014297	complement(30745479..30746290)	97.6349	12.3675	5284.42	1.11547e-07	2.07575e-06	0.00197404
Cp16	AE014296	8731944..8732599	146.062	12.3541	5235.6	4.88779e-07	8.06144e-06	0.00864992
CG31200	AE014297	complement(20744234..20745338)	83.7694	12.3045	5058.5	1.30024e-07	2.38697e-06	0.00230104
CG1561	AE014298	complement(11581957..11584175)	36.711	12.2917	5013.91	1.36672e-07	2.4935e-06	0.00241869
CG4461	AE014296	9375430..9376293	86.735	12.251	4874.48	1.62412e-07	2.93025e-06	0.00287421
CG15068	AE013599	complement(18390353..18390629)	383.397	12.2232	4781.5	1.94002e-07	3.45398e-06	0.00343326
Capa	AE014297	complement(29912991..29914346)	102.463	12.2128	4747.13	2.07942e-07	3.68732e-06	0.00367995
Prat2	AE014296	complement(6911999..6914876)	32.9788	12.197	4695.37	1.78732e-07	3.20792e-06	0.00316301
IM4	AE013599	complement(20868496..20869321)	109.601	12.191	4675.67	2.40361e-07	4.17026e-06	0.00425366
Cp19	AE014296	8729865..8730604	1719.04	12.1885	4667.8	0	0	0
TotM	AE014134	5329857..5330464	141.107	12.1847	4655.58	2.8053e-07	4.81527e-06	0.00496454
CG30026	AE013599	complement(11408576..11409449)	92.6014	12.116	4439.05	2.80502e-07	4.81527e-06	0.00496404
CG4716	AE013599	13256587..13257446	2708.34	12.1014	4394.15	0	0	0
RpS5b	AE014297	complement(14900432..14901563)	263.239	12.0869	4350.18	0	0	0
LysP	AE014296	complement(1218082..1218696)	300.102	12.0799	4329.22	0	0	0
CG5955	AE014296	20466944..20469592	48.608	12.0757	4316.6	2.20301e-07	3.88125e-06	0.00389867
CG16772	AE014134	19962679..19963844	68.8058	12.0522	4246.94	3.22404e-07	5.49142e-06	0.00570559
Amy-p	AE013599	complement(17118636..17120303)	128.694	12.052	4246.46	0	0	0
CG10680	AE014134	19964136..19965702	53.5153	12.0442	4223.33	2.5222e-07	4.35893e-06	0.00446354
CG6067	AE014298	5955629..5958283	43.8145	12.0282	4176.99	2.44881e-07	4.24452e-06	0.00433365
TotC	AE014297	20872988..20873580	141.381	11.9944	4080.07	5.47589e-07	8.89871e-06	0.00969069
CG14989	AE014296	4087581..4092706	70.4155	11.9868	4058.73	0	0	0
Ser7	AE014298	9865233..9867070	47.2436	11.9811	4042.75	2.85625e-07	4.89456e-06	0.00505471
CG5791	AE014297	22087075..22088501	58.3384	11.9805	4041.08	5.71923e-07	9.25167e-06	0.0101213
CG11236	AE014134	6803011..6804372	50.9356	11.9796	4038.62	2.96814e-07	5.07509e-06	0.00525272
Gnmt	AE014297	12674608..12676084	213.582	11.9576	3977.39	0	0	0
Pdf	AE014297	complement(26455462..26456141)	73.0968	11.8833	3777.79	6.12647e-07	9.82957e-06	0.010842
CG13912	AE014296	1189588..1190472	68.8297	11.8158	3605.03	4.88522e-07	8.06144e-06	0.00864538
CG13077	AE014134	19565863..19567359	51.467	11.8135	3599.41	4.9424e-07	8.13634e-06	0.00874656
gnu	AE014296	complement(14802380..14803360)	65.5049	11.7917	3545.42	5.95069e-07	9.57358e-06	0.0105309
Cp15	AE014296	8728481..8729066	1987.82	11.7419	3424.95	0	0	0
CG10097	AE014297	complement(12390166..12395980)	9.74062	11.714	3359.35	6.5147e-07	1.04053e-05	0.0115291
Cyp4g1	AE014298	complement(467057..469335)	1706.27	11.7052	3339.09	0	0	0
CG9458	AE014297	complement(9818914..9819877)	57.9958	11.6834	3289.02	6.86771e-07	1.09592e-05	0.0121538
Mal-A6	AE013599	8465158..8467595	18.152	11.6768	3273.86	1.42747e-06	2.17214e-05	0.025262
CG14823	AE014296	7066314..7069463	20.3867	11.652	3218.07	6.15262e-07	9.85366e-06	0.0108883
CG15065	AE013599	18389959..18390242	264.809	11.6499	3213.4	8.84087e-07	1.39445e-05	0.0156457
CG43351	AE013599	19030009..19030250	208.323	11.6364	3183.43	7.54654e-07	1.19884e-05	0.0133551
TpnC4	AE013599	complement(5503437..5507866)	49.742	11.6208	3149.37	8.46907e-07	1.33938e-05	0.0149877
Vm26Aa	AE014134	complement(5959596..5960340)	68.8172	11.6149	3136.34	3.12762e-06	4.46727e-05	0.0553495
eloF	AE014297	9814161..9815158	177.889	11.5921	3087.31	0	0	0
CG15661	AE013599	complement(21215435..21217779)	22.6241	11.567	3034.02	8.87372e-07	1.39838e-05	0.0157038
PGRP-SC2	AE013599	8716950..8717695	68.6371	11.5287	2954.57	2.01592e-06	2.99796e-05	0.0356758
CG1942	AE013599	7712578..7714182	31.6409	11.5009	2898.02	9.34519e-07	1.46745e-05	0.0165382
CG9649	AE014297	complement(14215459..14217882)	26.5529	11.4897	2875.65	9.33888e-07	1.46745e-05	0.016527
Vml	AE014298	2275822..2277781	20.5787	11.4891	2874.42	1.4258e-06	2.17214e-05	0.0252325
sPLA2	AE013599	7442864..7443827	173.155	11.4788	2854.03	0	0	0
CG7560	AE014296	11425158..11426395	42.0597	11.4688	2834.28	9.6253e-07	1.50876e-05	0.0170339
alphaTub67C	AE014296	9681268..9683370	100.206	11.4404	2779.18	1.11022e-16	5.51899e-15	1.96476e-12
fln	AE014296	complement(19989551..19991220)	104.615	11.4283	2755.94	0	0	0
CG18609	AE013599	complement(18742517..18743626)	42.036	11.4178	2735.96	1.10271e-06	1.70882e-05	0.0195147
CG15067	AE013599	complement(18384824..18385589)	1059.02	11.4157	2731.88	0	0	0
rtp	AE014297	complement(5236092..5237315)	43.9091	11.4146	2729.92	1.04941e-06	1.63337e-05	0.0185714
CG32573	AE014298	16651376..16653275	22.8952	11.4078	2716.91	1.31429e-06	2.01552e-05	0.0232591
CG15617	AE013599	complement(16745223..16746579)	28.7493	11.3963	2695.5	1.40561e-06	2.1444e-05	0.024875
CG9459	AE014297	complement(9817428..9818395)	44.1686	11.3962	2695.34	1.13035e-06	1.74706e-05	0.0200039
CG2736	AE013599	complement(24973431..24975341)	83.8561	11.3906	2684.76	0	0	0
sif	AE014296	5657913..5749599	1.45342	11.3336	2580.84	1.84651e-06	2.77165e-05	0.0326777
Ilp2	AE014296	9799698..9800440	56.9123	11.3255	2566.43	3.07421e-06	4.4052e-05	0.0544043
CG3868	AE014296	complement(14400769..14402725)	28.3789	11.2922	2507.78	2.25703e-06	3.32579e-05	0.0399427
ND-B8	AE014134	4454626..4455207	82.7554	11.245	2427.08	1.61503e-06	2.44701e-05	0.0285811
CG9631	AE014297	complement(14225098..14226762)	25.5655	11.2417	2421.59	1.66025e-06	2.50909e-05	0.0293815
CG1552	AE014298	complement(11052171..11053556)	33.4095	11.2255	2394.54	2.15554e-06	3.18723e-05	0.0381466
alpha-Man-Ic	AE014297	complement(29928701..29930386)	15.7034	11.2241	2392.1	4.28118e-06	5.9798e-05	0.075764
CG34211	AE013599	6047195..6047392	135.69	11.2202	2385.63	4.05748e-06	5.70789e-05	0.0718053
IM23	AE013599	complement(18382704..18383235)	97.2787	11.1917	2339.04	4.6402e-06	6.40543e-05	0.0821177
BigH1	AE014297	14663450..14664822	29.7279	11.1813	2322.31	2.28808e-06	3.36593e-05	0.0404922
CG3906	AE013599	complement(23511286..23512225)	153.999	11.1776	2316.32	1.11022e-16	5.51899e-15	1.96476e-12
CG9394	AE013599	21118394..21120705	14.0195	11.1684	2301.6	2.54316e-06	3.70479e-05	0.0450063
CG13155	AE013599	complement(12379614..12380426)	47.7795	11.168	2300.92	2.67775e-06	3.88746e-05	0.0473882
Nplp3	AE014296	16318024..16318690	216.77	11.1669	2299.23	1.11022e-16	5.51899e-15	1.96476e-12
CG7091	AE014297	12978000..12980535	20.3179	11.1385	2254.41	2.768e-06	4.00206e-05	0.0489853
CG17192	AE014297	complement(27017180..27018287)	22.8098	11.122	2228.79	6.87693e-06	9.17805e-05	0.121701
Vago	AE014298	11089290..11090219	488.972	11.0843	2171.29	0	0	0
CG7910	AE014297	8087252..8089526	60.7871	11.0804	2165.36	0	0	0
CG11674	AE014298	complement(14224647..14225879)	108.845	11.0791	2163.39	3.77476e-15	1.62931e-13	6.68019e-11
Amnionless	AE014134	complement(287252..289144)	17.2138	11.0715	2151.99	2.46691e-06	3.60504e-05	0.043657
CG7443	AE014297	8324316..8325036	54.5827	11.0571	2130.63	2.71675e-06	3.93439e-05	0.0480783
CG16904	AE014297	complement(9815928..9816979)	366.583	11.0363	2100.18	0	0	0
Muc68D	AE014296	complement(11767299..11772157)	6.54855	11.0303	2091.47	3.07364e-06	4.4052e-05	0.0543942
CG1213	AE014297	5841170..5846568	535.899	11.0186	2074.63	0	0	0
CG7409	AE014296	7754409..7755168	137.901	11.0126	2066.01	2.22045e-16	1.08251e-14	3.92952e-12
trp	AE014297	complement(29914521..29920289)	7.28392	11.0112	2064.03	2.79356e-06	4.03243e-05	0.0494376
Cngl	AE014298	complement(15386038..15441252)	1.89471	11.002	2050.91	4.4553e-06	6.19367e-05	0.0788455
Ser12	AE014134	complement(2250431..2251275)	34.626	10.9979	2045.05	1.50998e-05	0.000188582	0.267221
GNBP-like3	AE013599	20526311..20526825	474.524	10.9906	2034.69	0	0	0
dhd	AE014298	5312171..5313125	1274.74	10.9856	2027.68	0	0	0
Mal-B1	AE014134	11847226..11849169	199.552	10.9853	2027.18	0	0	0
stet	AE014296	complement(1475438..1489547)	13.8799	10.9751	2012.98	7.60484e-06	0.000100962	0.134583
trpl	AE013599	9753697..9765518	8.10241	10.967	2001.73	3.03036e-06	4.35294e-05	0.0536283
CG4725	AE014297	complement(22758810..22761076)	13.7531	10.9584	1989.73	3.06314e-06	4.39646e-05	0.0542083
CG14400	AE014134	complement(20856987..20857891)	32.0225	10.9426	1968.14	3.41428e-06	4.86103e-05	0.0604226
Gbeta76C	AE014296	19687637..19689992	68.4222	10.9417	1966.87	1.11022e-16	5.51899e-15	1.96476e-12
CG5506	AE014296	complement(17883649..17884376)	51.2865	10.9353	1958.16	4.13848e-06	5.79879e-05	0.0732387
CG13309	AE014296	8810395..8811265	37.7287	10.917	1933.49	3.64102e-06	5.1548e-05	0.064435
CG5527	AE014297	27954917..27957326	14.1749	10.9054	1918.08	4.60845e-06	6.36658e-05	0.0815558
CG17239	AE014134	complement(2251510..2252341)	33.1461	10.8893	1896.71	1.44753e-05	0.000181166	0.256169
yellow-d	AE013599	23378573..23380438	44.7285	10.8754	1878.6	2.29816e-14	9.30677e-13	4.06706e-10
Cyp4g15	AE014298	11477058..11483233	9.78667	10.868	1868.97	4.23203e-06	5.9205e-05	0.0748943
dec-1	AE014298	complement(7867161..7873222)	5.46196	10.8672	1867.95	1.73338e-05	0.000214365	0.306756
CG31300	AE014297	25283620..25285224	16.3095	10.8609	1859.7	5.12199e-06	7.01035e-05	0.0906439
CG13114	AE014134	9545811..9547424	18.6056	10.8229	1811.45	9.74412e-06	0.000126331	0.172442
CG15358	AE014134	complement(1882008..1883185)	23.1534	10.8099	1795.22	4.54831e-06	6.28922e-05	0.0804915
Obp19c	AE014298	complement(20417921..20418964)	100.39	10.8039	1787.67	4.05099e-11	1.17141e-09	7.16904e-07
CG43074	AE014296	complement(3483832..3484653)	208.673	10.8021	1785.45	4.44089e-16	2.12407e-14	7.85905e-12
Tps1	AE014134	4388327..4392778	361.604	10.7774	1755.16	0	0	0
CG4408	AE014297	complement(23361889..23363574)	16.1645	10.7625	1737.12	4.89747e-06	6.72908e-05	0.0866705
CG14528	AE014297	28875621..28877805	11.8806	10.7545	1727.5	5.31435e-06	7.25679e-05	0.0940481
qtc	AE014134	5060815..5070750	6.35535	10.7491	1721.06	7.72539e-06	0.000102486	0.136716
Amy-d	AE013599	17124764..17126369	83.031	10.7323	1701.11	0	0	0
AttC	AE013599	13393705..13394667	1567.62	10.7308	1699.43	0	0	0
IM18	AE013599	complement(23600914..23601773)	484.486	10.7222	1689.31	0	0	0
CG43630	AE014297	complement(12676010..12676260)	102.903	10.7095	1674.45	6.15638e-06	8.3104e-05	0.108949
CG7135	AE014298	18103653..18105393	13.3122	10.7032	1667.14	1.73783e-05	0.000214765	0.307543
Act88F	AE014297	15439969..15442177	52.1084	10.6954	1658.2	1.07692e-14	4.48428e-13	1.90582e-10
gammaTub37C	AE014134	complement(19183863..19185726)	16.7616	10.6664	1625.21	8.2432e-06	0.000108703	0.14588
nAChRbeta2	AE014297	complement(24509228..24515106)	5.60226	10.6652	1623.81	8.10873e-06	0.00010725	0.1435
Fad2	AE014296	11023535..11024846	520.346	10.6557	1613.21	0	0	0
CG10912	AE013599	complement(18056064..18057065)	28.5443	10.6547	1612.06	6.78729e-06	9.08583e-05	0.120115
CG30008	AE013599	9889878..9891141	341.217	10.6352	1590.44	0	0	0
Obp83ef	AE014297	complement(6109642..6111034)	27.195	10.6165	1569.9	7.76088e-06	0.00010288	0.137344
rdhB	AE014297	22351696..22356264	18.2016	10.5853	1536.32	9.51118e-06	0.000123548	0.168319
AstC	AE014134	complement(11076165..11081399)	17.7871	10.5743	1524.64	1.57244e-05	0.00019583	0.278274
AttD	AE014297	17625268..17626086	38.927	10.5709	1521.12	1.91584e-05	0.000233248	0.339046
CG15199	AE014298	complement(11140474..11141835)	37.1199	10.5644	1514.27	9.92842e-06	0.000128532	0.175703
CG30002	AE013599	9704384..9706147	15.2999	10.5541	1503.49	8.88664e-06	0.00011643	0.157267
CG42319	AE013599	13260101..13266336	6.24297	10.5465	1495.56	9.24956e-06	0.000120537	0.163689
Hk	AE014298	complement(10233347..10263485)	1.82346	10.5176	1465.95	1.23075e-05	0.00015647	0.217806
CG14545	AE014297	complement(25850410..25851291)	30.5306	10.5161	1464.39	1.27148e-05	0.0001613	0.225013
CG6484	AE013599	complement(17582007..17584012)	13.5501	10.5133	1461.55	1.07287e-05	0.000138386	0.189866
CG4995	AE014134	10322476..10324990	14.7256	10.5127	1460.96	1.30454e-05	0.000164785	0.230864
euc	AE014297	complement(18978273..18978809)	42.7135	10.5045	1452.64	1.30246e-05	0.00016464	0.230496
tobi	AE014297	complement(25344761..25346921)	30.8147	10.5018	1449.98	1.06026e-13	3.98375e-12	1.87635e-09
CG13083	AE014134	19487490..19488691	19.0654	10.497	1445.13	2.69016e-05	0.000316962	0.476077
Bace	AE014134	complement(8494893..8496307)	179.433	10.4947	1442.83	0	0	0
Obp44a	AE013599	complement(8134170..8135315)	18.8926	10.4876	1435.77	1.43309e-05	0.000179613	0.253614
CG6660	AE014297	22923352..22924525	115.685	10.4858	1433.96	0	0	0
NimC4	AE014134	14047582..14048863	13.5935	10.4843	1432.45	1.69402e-05	0.000209938	0.299791
CG5966	AE014298	5988791..5992640	6.03231	10.4673	1415.66	1.16722e-05	0.000149575	0.206563
CG34172	AE014134	complement(2192525..2197912)	74.5199	10.4356	1384.95	7.43849e-15	3.13426e-13	1.31639e-10
CG10562	AE014297	complement(25321053..25322757)	14.0223	10.4278	1377.51	1.22667e-05	0.000156176	0.217084
yellow-g2	AE014296	2276550..2278038	63.3794	10.4145	1364.84	2.17183e-11	6.50336e-10	3.84349e-07
yellow-g	AE014296	complement(2269881..2272769)	15.7969	10.3738	1326.87	2.31088e-05	0.000276884	0.408957
CG4723	AE014297	complement(22761440..22763711)	9.51735	10.3712	1324.43	1.4196e-05	0.000178175	0.251227
Tsp42Eb	AE013599	6998848..6999848	26.192	10.3607	1314.91	2.90227e-05	0.000338126	0.513614
Hug	AE014297	12526188..12529076	134.503	10.3482	1303.52	0	0	0
ninaE	AE014297	complement(19886255..19888206)	686.89	10.3442	1299.93	0	0	0
Obp57a	AE013599	20505150..20505758	34.9009	10.3046	1264.68	1.58504e-05	0.000197123	0.280505
CG4009	AE014297	complement(17033588..17036045)	9.40893	10.3042	1264.4	4.29853e-05	0.000481158	0.760711
CG14309	AE014297	complement(18381580..18385072)	6.37889	10.2927	1254.29	8.55351e-05	0.000897282	1
CCHa2	AE014297	complement(13389059..13395197)	12.3889	10.2874	1249.76	1.65222e-05	0.000205044	0.292393
VGlut	AE014134	2391660..2410662	2.98048	10.2871	1249.45	1.79945e-05	0.000220838	0.318448
Spn88Eb	AE014297	complement(15206703..15208762)	139.376	10.2855	1248.09	0	0	0
DopEcR	AE014296	complement(4367649..4380387)	3.93625	10.2842	1246.93	2.3415e-05	0.000279795	0.414376
CG32368	AE014296	7915437..7915846	319.929	10.2778	1241.42	0	0	0
CG44141	AE014134	complement(15659041..15659474)	46.7177	10.2696	1234.39	1.75664e-05	0.000216334	0.310872
CG44140	AE014134	complement(15694038..15694471)	48.1369	10.2648	1230.28	1.91638e-05	0.000233248	0.339142
Rh3	AE014297	complement(20081060..20082450)	44.6697	10.2498	1217.55	1.11022e-14	4.61212e-13	1.96476e-10
CG10177	AE014297	complement(23520146..23521583)	11.59	10.2435	1212.24	1.96906e-05	0.000239002	0.348465
IM14	AE013599	20870392..20870678	342.2	10.2407	1209.93	8.85958e-14	3.36455e-12	1.56788e-09
CG11842	AE014297	29052680..29053913	16.2315	10.2397	1209.09	1.9573e-05	0.000237901	0.346383
Cpn	AE014297	complement(12162887..12166186)	6.44667	10.2318	1202.51	1.68391e-05	0.000208831	0.298002
CG4570	AE014297	10856807..10858066	17.3579	10.2278	1199.16	4.10956e-05	0.000462639	0.727269
CG6421	AE013599	16872250..16872906	32.9393	10.2248	1196.64	1.87006e-05	0.000228749	0.330945
Trf4-2	AE014297	24925216..24927085	10.7797	10.2203	1192.95	3.96649e-05	0.000449173	0.70195
CG9928	AE014134	complement(13142445..13142903)	463.267	10.2144	1188.05	0	0	0
CG17562	AE014297	16615309..16617154	10.625	10.2131	1187.03	1.74769e-05	0.000215382	0.309288
CG3457	AE014298	2187820..2188919	17.6434	10.1851	1164.18	2.95507e-05	0.000343826	0.52296
brp	AE013599	9503765..9541565	1.16762	10.1562	1141.07	2.87114e-05	0.000335162	0.508106
CG42704	AE014298	7412668..7413296	129.391	10.1497	1135.98	7.19425e-14	2.77378e-12	1.27317e-09
CG30172	AE013599	complement(24030546..24031427)	21.8248	10.1256	1117.14	2.6527e-05	0.000313383	0.469448
ninaA	AE014134	877302..878270	17.5889	10.1222	1114.54	2.78919e-05	0.000326457	0.493603
FMRFa	AE013599	9906294..9910457	11.4829	10.1132	1107.59	2.40651e-05	0.000286981	0.42588
CG32642	AE014298	12959220..12960790	12.1525	10.1106	1105.61	6.67936e-05	0.000719444	1
Obp57c	AE013599	20503584..20504202	29.0065	10.1003	1097.71	2.66193e-05	0.000314055	0.471083
CG42705	AE014298	7413869..7414662	25.4496	10.0905	1090.3	3.35286e-05	0.000386299	0.593356
IMPPP	AE013599	13407011..13408358	1181.99	10.0833	1084.86	0	0	0
CG15765	AE014298	5818559..5840823	3.12908	10.0644	1070.77	4.23809e-05	0.000475295	0.750015
plh	AE014297	complement(4986500..5011031)	108.072	10.0622	1069.08	0	0	0
yl	AE014298	14193214..14199958	2.6916	10.057	1065.25	5.2994e-05	0.000584321	0.937835
Drs	AE014296	3369556..3369942	5986.92	10.0184	1037.13	0	0	0
sNPF	AE014134	20027915..20056373	5.52244	10.0139	1033.92	5.67792e-05	0.000621411	1
CG9377	AE014134	complement(13359901..13361565)	12.1095	9.98987	1016.83	4.05349e-05	0.000458076	0.717346
CG11425	AE014296	22474795..22475792	17.0533	9.97909	1009.27	4.37487e-05	0.000489393	0.77422
CG6723	AE014297	complement(11416218..11418668)	7.38774	9.97661	1007.53	3.85378e-05	0.00043887	0.682003
FarO	AE014298	complement(2201820..2203866)	9.37959	9.97584	1006.99	3.35209e-05	0.000386299	0.593219
Cyp6t1	AE014298	complement(21517434..21519218)	8.4633	9.97228	1004.51	3.47594e-05	0.00039918	0.615137
CG12374	AE013599	12762113..12763825	541.696	9.96764	1001.29	0	0	0
MtnD	AE014297	20534962..20535301	57.0667	9.94992	989.062	3.48854e-05	0.000400368	0.617367
CG14153	AE014296	10643528..10644615	13.6812	9.94771	987.553	3.9671e-05	0.000449173	0.702057
Trissin	AE014297	complement(15484730..15485396)	25.8011	9.94453	985.375	5.83041e-05	0.000636526	1
kappaTry	AE013599	complement(11337797..11338733)	15.8379	9.93114	976.27	4.07357e-05	0.000459757	0.7209
Cp38	AE014298	8481837..8483311	297.281	9.92824	974.309	0	0	0
CG11459	AE014297	complement(6025826..6027238)	11.8741	9.92192	970.051	3.82521e-05	0.000436395	0.676948
Pxt	AE014297	17719454..17722955	35.6982	9.91718	966.87	0	0	0
CG31205	AE014297	20731631..20732707	13.8053	9.91613	966.165	3.97991e-05	0.000450336	0.704325
CG33346	AE014297	28669233..28670452	11.1107	9.91385	964.64	5.17346e-05	0.000571146	0.915547
CG9616	AE014297	complement(14244804..14245471)	25.8334	9.91168	963.192	4.75042e-05	0.000527404	0.840682
CG16978	AE014134	complement(13143214..13143622)	146.102	9.90373	957.897	4.82059e-13	1.66621e-11	8.531e-09
exu	AE013599	complement(20667427..20671083)	69.6591	9.89145	949.783	0	0	0
CG10911	AE013599	complement(18052550..18054066)	39.0093	9.87297	937.695	7.86038e-14	3.01093e-12	1.39105e-09
Obp57b	AE013599	20504251..20505136	18.4982	9.86598	933.16	4.39631e-05	0.000491482	0.778015
Pdh	AE014296	complement(16353233..16354297)	191.407	9.86436	932.111	0	0	0
Eaat1	AE014134	9333567..9341925	68.875	9.85856	928.374	0	0	0
Arr2	AE014296	complement(8647261..8648936)	722.589	9.85777	927.864	0	0	0
Cp36	AE014298	8479319..8480523	1327.68	9.84822	921.742	0	0	0
CG8861	AE014297	complement(9293642..9328511)	4.5396	9.84684	920.861	0.000102735	0.00105581	1
List	AE013599	complement(18727817..18730281)	6.57055	9.84356	918.768	5.32358e-05	0.000586622	0.942115
CG16756	AE014298	5427517..5428217	97.478	9.84126	917.306	1.59095e-13	5.85344e-12	2.8155e-09
MsR1	AE014296	2322693..2345799	3.39238	9.8365	914.287	6.39155e-05	0.000690967	1
CG34026	AE014298	9533818..9534625	16.5484	9.83495	913.301	6.01462e-05	0.000654215	1
ninaB	AE014297	13700565..13703164	5.82401	9.8338	912.578	6.32089e-05	0.000685422	1
DNaseII	AE014297	18019375..18021161	103.575	9.82129	904.697	0	0	0
bgm	AE014134	14013004..14019328	72.765	9.81986	903.802	0	0	0
CG9512	AE014298	complement(14901844..14905549)	1844.14	9.80926	897.184	0	0	0
Hex-C	AE013599	complement(15218837..15220329)	101.899	9.80029	891.624	0	0	0
CG11672	AE014297	complement(8289395..8290578)	12.8602	9.78536	882.441	7.69256e-05	0.000815686	1
CG11668	AE014297	13038375..13040184	35.5152	9.77601	876.746	3.17191e-13	1.12944e-11	5.61332e-09
retn	AE013599	23632610..23654820	3.29366	9.77485	876.04	5.58527e-05	0.000612028	0.988425
CG17560	AE014297	16617950..16619878	231.604	9.74435	857.713	0	0	0
CG7542	AE014296	17549826..17550980	10.3328	9.73245	850.665	6.79935e-05	0.000730146	1
CG8245	AE013599	5668383..5669986	9.35487	9.71369	839.678	6.3504e-05	0.000687358	1
amon	AE014297	complement(26697697..26714159)	2.86713	9.69716	830.108	7.13347e-05	0.000762325	1
CG15546	AE014297	complement(30874365..30876186)	5.9689	9.69645	829.705	0.000161803	0.00157938	1
Mtk	AE013599	15408846..15409113	1782.07	9.68807	824.895	0	0	0
CG7149	AE014134	complement(7786160..7790557)	5.04032	9.67841	819.391	6.59155e-05	0.000710418	1
tor	AE013599	complement(7705183..7709184)	4.45809	9.66309	810.739	0.000101254	0.0010418	1
CG9780	AE014297	complement(4292274..4294840)	62.6716	9.6526	804.864	0	0	0
dpr12	AE013599	5804712..5860831	2.24084	9.6402	797.973	0.00015144	0.0014889	1
CecC	AE014297	30216484..30216938	39.0712	9.63911	797.37	0.000166713	0.00162641	1
tim	AE014134	complement(3493986..3508119)	6.5931	9.63132	793.077	9.08607e-13	3.0705e-11	1.60796e-08
CG12239	AE014298	5792140..5794543	38.531	9.6305	792.629	0	0	0
nAChRalpha5	AE014134	14040170..14094401	1.12778	9.6117	782.363	0.000107251	0.00109585	1
CG18649	AE014296	complement(15053568..15054135)	17.239	9.60916	780.989	0.000206823	0.00198274	1
hb	AE014297	complement(8690980..8697822)	3.44614	9.6084	780.577	9.52878e-05	0.0009873	1
Xport-B	AE014297	complement(19914320..19915412)	10.7425	9.60599	779.276	7.29026e-05	0.000777453	1
fs(1)Ya	AE014298	2724286..2726577	5.1813	9.60584	779.195	0.000170624	0.00166274	1
Odc1	AE013599	8004824..8006672	203.047	9.60401	778.206	0	0	0
CG14853	AE014297	14609642..14618987	3.9476	9.60015	776.13	8.24693e-05	0.000869243	1
CG15570	AE014298	4218170..4223331	3.06673	9.59702	774.445	0.000279293	0.00258507	1
Spn31A	AE014134	10060816..10063925	7.65594	9.59216	771.84	7.75215e-05	0.000821004	1
CG34113	AE014297	complement(5862865..5959555)	1.25054	9.57384	762.104	0.000114866	0.00116559	1
Xport-A	AE014297	complement(19914396..19915412)	11.3539	9.57009	760.124	7.98309e-05	0.000844451	1
CG12116	AE014298	complement(8467443..8469012)	443.355	9.56791	758.976	0	0	0
CG31199	AE014297	complement(20742800..20743869)	39.8759	9.55325	751.302	4.51195e-13	1.56565e-11	7.98479e-09
CG13607	AE014297	complement(24114043..24116322)	5.25506	9.54933	749.264	8.19781e-05	0.000865096	1
CG14187	AE014296	complement(20112265..20112847)	25.308	9.53883	743.829	0.000233383	0.00220983	1
Lcch3	AE014298	15925105..15928529	5.35322	9.53609	742.417	0.000144251	0.00142765	1
jef	AE013599	complement(14739359..14745335)	2.12107	9.52958	739.075	0.000137003	0.0013644	1
CG32985	AE014134	8962533..8964620	3.96714	9.52867	738.613	0.000289624	0.00267369	1
CG10352	AE014298	complement(11875306..11877168)	8.02705	9.52415	736.299	8.51752e-05	0.000895087	1
CG14125	AE014296	11974905..11975810	15.2043	9.52318	735.805	0.000184272	0.001782	1
CG31326	AE014297	complement(14218136..14220205)	38.3104	9.51852	733.433	0	0	0
CG10479	AE014296	complement(5967545..5976007)	6.26785	9.5171	732.712	9.19465e-05	0.000957709	1
CG30431	AE013599	6202725..6205224	5.66663	9.51187	730.061	0.000154207	0.00151425	1
CG30371	AE013599	complement(8267643..8269334)	477.806	9.49226	720.203	0	0	0
fs(1)N	AE014298	1322513..1329438	1.83312	9.48999	719.072	0.000105464	0.00108009	1
CG34220	AE013599	complement(10041065..10043507)	83.7021	9.47933	713.779	0	0	0
Phae2	AE014134	12111110..12112256	8.1603	9.46686	707.632	0.000126324	0.00126948	1
hoe2	AE014134	complement(4933047..4936450)	3.23763	9.45135	700.069	0.000137082	0.00136442	1
Cyp304a1	AE014297	12963791..12965923	6.85453	9.4411	695.109	0.000160454	0.00156794	1
Cpr49Ab	AE013599	12378440..12379396	12.1403	9.42127	685.624	0.000122849	0.00123737	1
CG31777	AE014134	complement(3706551..3707063)	168.474	9.40734	679.034	0	0	0
CG3104	AE014134	complement(2848989..2855778)	3.42916	9.39572	673.586	0.000175803	0.00170944	1
CG13283	AE014134	complement(16835136..16837258)	4.79197	9.39313	672.38	0.000122675	0.00123632	1
osk	AE014297	8935126..8938395	26.3044	9.39176	671.742	0	0	0
CG14274	AE014134	8338287..8342056	5.73621	9.37473	663.858	0.000149658	0.00147221	1
CG12605	AE014296	complement(3954251..3964771)	1.22585	9.36846	660.979	0.000176624	0.00171648	1
Hf	AE014134	complement(19966727..19967685)	160.82	9.36841	660.954	0	0	0
CG5281	AE014297	11435850..11437523	5.58943	9.34772	651.542	0.000201648	0.00193733	1
wrapper	AE013599	22379637..22382675	16.9689	9.33694	646.694	9.72566e-12	3.0055e-10	1.72115e-07
CG3775	AE014298	12801661..12804232	42.2952	9.33577	646.172	0	0	0
CG33296	AE014134	complement(7713998..7716645)	16.6848	9.33372	645.252	5.80802e-12	1.83217e-10	1.02785e-07
sqa	AE013599	complement(9716348..9748121)	1.5353	9.31808	638.294	0.000144402	0.00142765	1
CG10154	AE014296	complement(13435680..13437136)	10.6313	9.30992	634.694	0.000287503	0.0026555	1
CG15772	AE014298	5752249..5754041	6.53853	9.30916	634.362	0.000147675	0.00145675	1
Rh4	AE014296	complement(16852527..16862517)	42.659	9.30764	633.695	0	0	0
nAChRalpha7	AE014298	complement(19327075..19348447)	5.10498	9.30392	632.06	4.07073e-11	1.1752e-09	7.20398e-07
CG33470	AE013599	13411739..13413085	1234.72	9.302	631.222	0	0	0
hig	AE013599	complement(9227785..9247249)	1.85682	9.29188	626.809	0.000203561	0.00195359	1
CG5568	AE014296	5871501..5873518	5.46362	9.29023	626.091	0.000147956	0.0014579	1
tej	AE013599	complement(14300103..14302353)	5.47179	9.28965	625.841	0.000157795	0.00154538	1
Sid	AE014297	28670704..28672021	8.09168	9.27832	620.943	0.000159762	0.00156242	1
CG8628	AE014296	7130874..7131505	27.1674	9.27661	620.211	0.000328041	0.00298169	1
CG4335	AE014297	complement(20406615..20407871)	28.1263	9.27187	618.175	7.90146e-12	2.46183e-10	1.39832e-07
Cyp309a1	AE014134	complement(2562483..2564830)	5.37677	9.26678	615.997	0.000149182	0.00146915	1
CG31157	AE014297	13047731..13049294	6.98445	9.264	614.81	0.000180377	0.00175007	1
dpr7	AE014135	complement(247124..253329)	5.43736	9.25998	613.101	0.000275089	0.00255016	1
otu	AE014298	complement(8485008..8489535)	10.782	9.25727	611.949	2.36575e-11	7.04827e-10	4.18667e-07
Vm32E	AE014134	complement(11171167..11171665)	20.0235	9.25477	610.892	0.00029791	0.00274018	1
lectin-37Da	AE014134	19418317..19419029	57.1815	9.24288	605.875	3.15727e-10	8.15051e-09	5.58741e-06
Teh3	AE014296	complement(4182645..4184663)	5.54783	9.23849	604.034	0.000191355	0.00184746	1
CG4476	AE014296	9211880..9215256	14.2097	9.22406	598.025	1.38877e-11	4.23012e-10	2.4577e-07
CG7384	AE014134	complement(10507859..10510453)	26.3646	9.22073	596.643	0	0	0
beat-Ic	AE014134	16000291..16041703	1.5855	9.21658	594.933	0.000256867	0.00240644	1
CG4409	AE013599	16443211..16444845	9.14663	9.21559	594.524	0.000297083	0.00273542	1
Gbeta5	AE014298	complement(8150731..8152275)	21.5977	9.20621	590.671	2.52718e-11	7.49137e-10	4.47235e-07
dpr6	AE014296	9974651..10139360	1.31865	9.20275	589.254	0.000258975	0.00242107	1
Vm34Ca	AE014134	complement(13411141..13411631)	193.048	9.20046	588.321	3.66374e-15	1.58915e-13	6.48371e-11
CG9759	AE014297	complement(13607078..13609246)	4.3616	9.19836	587.467	0.000542292	0.00458745	1
CG11671	AE014297	8287876..8288613	13.9771	9.1974	587.074	0.000224391	0.00213727	1
CG13461	AE014296	complement(15051931..15052490)	14.5339	9.19708	586.946	0.000627088	0.00522239	1
CG14834	AE014296	complement(7345698..7347123)	77.3776	9.19256	585.109	2.15606e-11	6.4671e-10	3.81559e-07
slp1	AE014134	3825675..3827099	5.9604	9.18494	582.026	0.000215551	0.00205972	1
CG14866	AE014297	15316471..15318285	4.83834	9.18042	580.204	0.00027458	0.00254677	1
dpr20	AE014296	complement(852720..857248)	2.90275	9.17498	578.023	0.000263788	0.00246087	1
VGAT	AE013599	complement(14198478..14201249)	2.7056	9.15157	568.719	0.0002556	0.00239711	1
CG2233	AE014298	complement(8035741..8037517)	2767.11	9.14413	565.793	0	0	0
CG13404	AE014298	complement(14264737..14266250)	6.13719	9.14186	564.905	0.000326561	0.00296976	1
CG6282	AE014296	8604657..8617074	1.85613	9.14095	564.548	0.000320469	0.00292036	1
Diedel	AE014297	29493852..29494267	23.0142	9.12415	558.01	0.00039184	0.00347067	1
CG8343	AE013599	6179726..6180356	12.689	9.12402	557.959	0.000245789	0.00231123	1
CG9897	AE013599	complement(22985420..22986339)	9.00945	9.12017	556.476	0.000463762	0.00400156	1
CG31706	AE014134	complement(11529038..11531052)	4.83305	9.1171	555.291	0.000243226	0.00229078	1
CG17264	AE014134	3018508..3021506	3.71999	9.10987	552.516	0.000311516	0.00285199	1
CG8534	AE014297	9812747..9813939	9.19981	9.10949	552.369	0.000231117	0.0021919	1
Dh31	AE014134	complement(8491868..8506845)	5.75019	9.10083	549.063	0.000279136	0.00258497	1
CG30083	AE013599	complement(15711597..15712644)	8.80361	9.09384	546.411	0.000267571	0.0024896	1
Ilp8	AE014296	complement(17029812..17032080)	10.2669	9.0789	540.782	0.000414668	0.00363826	1
tn	AE013599	18987344..19008944	1.29943	9.07524	539.412	0.000262216	0.00244878	1
CG43064	AE014296	complement(11834721..11836721)	4.54346	9.05836	533.135	0.000334514	0.00302963	1
Rh6	AE014297	15483158..15484699	34.2821	9.0464	528.735	0	0	0
beat-Ib	AE014134	complement(15905134..15962435)	3.00482	9.03948	526.204	0.000368852	0.00329842	1
CG42397	AE014296	complement(11973085..11973790)	12.3568	9.03827	525.763	0.00046571	0.00401079	1
nAChRalpha1	AE014297	complement(24393896..24457157)	0.574107	9.02582	521.247	0.000387567	0.00344143	1
Mur29B	AE014134	8352187..8355172	4.91933	9.00607	514.16	0.0004379	0.00381186	1
Ddr	AE014134	6253123..6323466	1.11226	8.98891	508.081	0.000455948	0.00394568	1
phyl	AE013599	complement(14427336..14432337)	3.80455	8.98863	507.979	0.000342372	0.0030913	1
CG12200	AE014298	19475063..19476055	8.12722	8.98589	507.016	0.000368541	0.00329842	1
Fife	AE014296	complement(2655415..2711690)	0.779598	8.9851	506.74	0.000457494	0.00395519	1
CG6495	AE014134	10761116..10764971	2.70397	8.97676	503.82	0.000333437	0.00302297	1
CG18107	AE013599	18384567..18384911	331.337	8.97478	503.128	0	0	0
CG3597	AE014134	complement(2370152..2371524)	98.854	8.97207	502.184	0	0	0
su(r)	AE014298	complement(9196808..9201820)	8.01738	8.96808	500.795	7.25264e-11	2.0373e-09	1.2835e-06
CG4325	AE014298	complement(2042730..2043818)	8.50519	8.96114	498.392	0.000339101	0.00306647	1
CG32225	AE014296	complement(20304310..20306283)	19.4316	8.9561	496.655	6.5145e-11	1.84459e-09	1.15287e-06
CG8401	AE013599	16028603..16030091	5.8305	8.95608	496.647	0.000369614	0.00330191	1
CG42740	AE014297	complement(30418767..30422971)	2.0838	8.95094	494.881	0.000388285	0.00344263	1
CG7607	AE014296	11199620..11200587	39.4436	8.93953	490.984	4.96978e-11	1.42776e-09	8.79502e-07
Femcoat	AE014298	complement(4241887..4242826)	8.67962	8.93815	490.514	0.000637601	0.00530246	1
CG8500	AE014297	9784653..9789323	1.86305	8.93647	489.942	0.000419639	0.00367772	1
Hand	AE014134	complement(10292679..10295385)	9.63024	8.93253	488.607	0.000341543	0.00308697	1
Cyt-b5-r	AE014134	complement(16788774..16790721)	672.421	8.92981	487.688	0	0	0
CG6910	AE014296	12184984..12187860	552.482	8.92787	487.03	0	0	0
CG15537	AE014297	complement(30435177..30443599)	4.01226	8.92638	486.529	0.000371734	0.00331582	1
Send1	AE014134	complement(2254176..2255050)	8.20422	8.92287	485.347	0.000660487	0.00545433	1
CG11741	AE014297	complement(8528423..8528877)	17.7493	8.91974	484.294	0.000366942	0.00328632	1
beat-Ia	AE014134	16049965..16081684	2.29794	8.91076	481.289	0.000361041	0.00324003	1
CG4676	AE013599	13235980..13237055	7.73516	8.90602	479.711	0.000353045	0.00317633	1
Gycalpha99B	AE014297	29682503..29685758	2.9716	8.90073	477.955	0.000328599	0.00298523	1
nAChRalpha2	AE014297	24485428..24491147	2.86579	8.89124	474.82	0.000431896	0.00376516	1
CG31140	AE014297	23963180..23983232	0.851261	8.88943	474.225	0.00037854	0.00336634	1
Cpr72Ec	AE014296	complement(16365894..16367340)	5.01385	8.86453	466.112	0.000388206	0.00344263	1
phu	AE014297	9494801..9496723	19.9121	8.85981	464.589	2.73115e-14	1.09351e-12	4.83331e-10
dpr4	AE014297	complement(11533483..11542949)	2.28966	8.85361	462.595	0.000442031	0.00384404	1
CG5171	AE014134	7401335..7404727	45.9755	8.84603	460.171	0	0	0
CG15255	AE014134	complement(15610171..15611719)	5.10973	8.84232	458.991	0.000438751	0.00381739	1
Rbp	AE014297	15374635..15402543	0.674068	8.83287	455.995	0.000449198	0.00389871	1
CG15571	AE014298	complement(4216873..4217394)	13.0391	8.83282	455.977	0.000944779	0.00750775	1
betaTry	AE013599	11346325..11347395	1251.83	8.82817	454.511	0	0	0
bru1	AE014134	12175004..12313438	5.63855	8.82554	453.684	5.55112e-16	2.61272e-14	9.82381e-12
CG4269	AE013599	22597245..22600695	50.9881	8.82317	452.939	1.11022e-16	5.51899e-15	1.96476e-12
Cht8	AE013599	21061646..21063212	5.71279	8.82168	452.471	0.000544886	0.00460499	1
CG33258	AE014296	16082551..16083638	8.6782	8.82023	452.016	0.000579776	0.00487657	1
CG3078	AE014298	complement(2254403..2259863)	1.6182	8.81774	451.237	0.000447315	0.00388426	1
CG9507	AE014134	6381266..6383419	2.50873	8.81133	449.237	0.00050095	0.00427244	1
MtnA	AE014297	complement(9783407..9784370)	2927.93	8.8066	447.764	0	0	0
CG12517	AE014134	10870167..10870722	13.8052	8.79537	444.292	0.00092674	0.00737765	1
CG1545	AE014298	complement(11057545..11059619)	8.58594	8.78936	442.447	0.000422653	0.00369733	1
Obp19d	AE014298	20419613..20420979	86.696	8.77962	439.47	0	0	0
CG42392	AE013599	complement(16765361..16766000)	7.96057	8.77953	439.443	0.000582185	0.00488754	1
CG43402	AE014134	1442627..1443832	49.7235	8.7775	438.824	0	0	0
CG7916	AE014134	13846752..13847799	6.0906	8.77199	437.152	0.000827633	0.00667798	1
CG13315	AE014296	9096877..9097494	1420.93	8.76994	436.53	0	0	0
DptA	AE013599	18865765..18866260	1526.14	8.76805	435.96	2.10942e-15	9.40314e-14	3.73305e-11
CG10116	AE014296	complement(13456208..13457238)	6.22727	8.76793	435.923	0.000485139	0.00415562	1
CG8834	AE013599	complement(12420475..12422535)	11.9953	8.76698	435.635	3.68733e-10	9.42988e-09	6.52548e-06
CG9926	AE014297	complement(13949454..13951138)	4.17952	8.75812	432.969	0.000449642	0.00390064	1
alphaTry	AE013599	complement(11344260..11345119)	2403.86	8.7461	429.375	0	0	0
CG9657	AE014298	7418594..7422142	2.39555	8.73616	426.429	0.000490961	0.00420142	1
CG15522	AE014297	29927255..29928766	4.70908	8.72847	424.162	0.000515621	0.00437857	1
CG12716	AE014298	complement(12974683..12976231)	4.72467	8.72411	422.881	0.00107032	0.00837373	1
CG30424	AE013599	complement(24965275..24967298)	3.72466	8.72171	422.178	0.000454581	0.0039377	1
stil	AE013599	12570367..12571883	6.11613	8.71786	421.052	0.000561605	0.00473272	1
Task7	AE014297	complement(9410329..9412293)	3.72388	8.71017	418.814	0.000506383	0.00431254	1
CG43920	AE013599	complement(17598845..17599253)	20.3533	8.70504	417.328	0.00145894	0.011029	1
CG32023	AE014296	complement(8803602..8804182)	12.4885	8.70356	416.902	0.000459578	0.00397127	1
CG4363	AE013599	complement(21834230..21835047)	8.15155	8.70105	416.176	0.000753956	0.00615725	1
CG32277	AE014296	complement(3204600..3205449)	7.19608	8.69693	414.989	0.000931451	0.00741182	1
CG31760	AE014134	12142780..12170508	1.20091	8.6924	413.688	0.00069529	0.00571507	1
zpg	AE014296	complement(6604366..6606032)	25.2662	8.69227	413.652	2.35333e-11	7.02609e-10	4.16469e-07
DIP-epsilon	AE014134	complement(6377771..6411326)	1.91092	8.6908	413.228	0.000498356	0.00425647	1
TotX	AE014297	complement(20904917..20905518)	11.5499	8.67564	408.911	0.000513154	0.00435972	1
CG7208	AE014297	complement(18183656..18185715)	13.9647	8.67344	408.288	5.7204e-10	1.40994e-08	1.01234e-05
Pask	AE013599	23988738..23992049	1.83829	8.66848	406.885	0.000534748	0.00452579	1
CG34217	AE013599	complement(8227990..8228727)	9.43252	8.66043	404.622	0.000554847	0.00468023	1
CG12071	AE014297	complement(30877084..30881027)	2.18899	8.65916	404.266	0.000566341	0.00477036	1
beat-IIIb	AE014134	16973091..16993984	1.4995	8.65864	404.119	0.00075154	0.00614035	1
CG6675	AE014134	22108964..22110449	3.74783	8.64681	400.82	0.000619338	0.00517348	1
AkhR	AE014134	complement(6711286..6716186)	25.7269	8.63751	398.246	0	0	0
Dop2R	AE014298	complement(20004680..20062706)	2.82705	8.59789	387.457	1.01152e-09	2.4256e-08	1.79009e-05
Tret1-2	AE013599	11675935..11678014	3.24675	8.58976	385.28	0.000612494	0.00512254	1
CG11841	AE014297	29051056..29052267	19.9261	8.57999	382.678	1.83676e-09	4.25459e-08	3.25051e-05
CG43071	AE013599	complement(18864621..18865218)	12.3041	8.57387	381.058	0.000611169	0.0051163	1
CG6083	AE014296	complement(11624528..11626125)	4.14992	8.57377	381.031	0.000650845	0.00538728	1
FoxP	AE014297	complement(9726020..9730872)	1.30307	8.57198	380.56	0.000906304	0.00723123	1
CG1773	AE013599	9706267..9707580	5.12353	8.57192	380.545	0.000628465	0.0052314	1
Tusp	AE014297	27607879..27634932	0.894013	8.56938	379.876	0.000682665	0.00562698	1
kek2	AE014134	11581937..11626883	0.686895	8.56389	378.431	0.000801254	0.00649258	1
Drsl5	AE014296	3316781..3317144	16.7131	8.5599	377.386	0.000611636	0.00511779	1
CG11099	AE013599	20236235..20239200	7.97054	8.55809	376.913	3.03777e-09	6.89223e-08	5.37594e-05
swa	AE014298	complement(6363418..6365708)	10.5623	8.55784	376.849	4.97902e-09	1.09731e-07	8.81136e-05
Drsl4	AE014296	3315620..3315942	17.7569	8.53998	372.212	0.000804854	0.00651579	1
Six4	AE014296	complement(20788886..20792777)	3.51716	8.53554	371.068	0.000705423	0.00578761	1
CG6154	AE014297	26262662..26277050	1.3128	8.53081	369.855	0.00113694	0.00884411	1
lectin-37Db	AE014134	19419075..19419767	10.8963	8.52962	369.549	0.000643943	0.00534515	1
CG3344	AE014296	complement(685942..687958)	20.2976	8.5288	369.338	1.19571e-13	4.47368e-12	2.11605e-09
Lip4	AE014134	10527572..10531778	25.8158	8.52821	369.188	0	0	0
CG1402	AE014298	7826197..7842679	1.2019	8.52644	368.736	0.000874769	0.00702076	1
CG4341	AE014134	922793..958098	1.10694	8.52388	368.082	0.00104229	0.00818708	1
CG31104	AE014297	25285473..25286974	3.52283	8.52358	368.006	0.000754768	0.00616104	1
CG12950	AE014297	complement(9734012..9739979)	0.950932	8.5207	367.271	0.00105785	0.0082835	1
dpr18	AE014298	16063738..16070304	2.01185	8.51834	366.671	0.000811979	0.00656445	1
Scgalpha	AE014134	8303429..8305376	2.96328	8.51115	364.848	0.000772743	0.00628747	1
Traf-like	AE014298	16415046..16417585	2.57786	8.4988	361.736	0.000813244	0.00657168	1
CG6295	AE014297	complement(27005899..27007055)	178.839	8.47663	356.221	0	0	0
pros	AE014297	11328480..11407627	3.82469	8.46184	352.588	0	0	0
Sodh-1	AE014297	7052335..7054541	63.1503	8.46167	352.547	0	0	0
CG12721	AE014298	complement(12072008..12072818)	7.46374	8.45977	352.082	0.000922157	0.00734447	1
vas	AE014134	15061656..15074311	2.74357	8.45591	351.141	0.00102036	0.00803975	1
nos	AE014297	19157238..19160202	2.49158	8.45089	349.923	0.00104397	0.0081893	1
CG4734	AE013599	complement(13297202..13298467)	5.46409	8.44637	348.828	0.00118945	0.00921211	1
Task6	AE014297	complement(13667046..13674542)	0.987169	8.44137	347.621	0.000996926	0.00787264	1
PVRAP	AE014296	5997208..6026317	1.50068	8.43941	347.149	0.00103238	0.00812364	1
lambdaTry	AE013599	11336840..11337791	5.95826	8.43652	346.455	0.00104863	0.00821549	1
CG6429	AE013599	16873015..16873755	8.90033	8.43582	346.285	0.000805633	0.00651911	1
CG42825	AE014296	complement(10095754..10098115)	11.1925	8.4306	345.036	1.25137e-08	2.65853e-07	0.000221456
CG7567	AE014297	complement(29587237..29588104)	7.44195	8.42015	342.545	0.00110797	0.008634	1
CG12355	AE014296	complement(15492964..15495549)	20.4556	8.40614	339.235	1.85407e-14	7.57772e-13	3.28115e-10
CG13102	AE014134	9012188..9014149	2.53371	8.39604	336.869	0.000877849	0.00704229	1
Diedel3	AE014298	19050442..19053160	4.50853	8.39364	336.309	2.70931e-06	3.92684e-05	0.0479467
CG5890	AE014297	25856154..25872670	1.06757	8.3856	334.439	0.000940571	0.00747766	1
CG43448	AE014297	complement(30237094..30237734)	9.73806	8.37671	332.384	0.000833891	0.00672012	1
Osi6	AE014297	6234708..6237181	2.48583	8.37655	332.348	0.00193779	0.0141765	1
CG13999	AE014134	complement(5955312..5956466)	4.60285	8.37446	331.867	0.00119545	0.00925051	1
CG18585	AE014134	complement(7689311..7691061)	3.93758	8.3609	328.762	0.00107357	0.00839546	1
Mal-A8	AE013599	8471954..8473961	2.003	8.35366	327.116	0.00162138	0.0121377	1
CG14645	AE014297	4335098..4335506	483.025	8.34891	326.042	0	0	0
CG9686	AE014298	9879870..9880535	132.245	8.34749	325.721	0	0	0
CG13965	AE014134	complement(19961758..19962352)	11.0147	8.33637	323.219	0.0012354	0.00952215	1
CG42313	AE014134	complement(14907489..14972300)	0.840522	8.30917	317.183	0.00104336	0.00818818	1
CG8358	AE014297	9675523..9677778	7.95697	8.29946	315.055	4.92571e-09	1.08691e-07	8.71702e-05
Pph13	AE014134	577486..579549	2.38822	8.29055	313.116	0.00104107	0.0081811	1
Dhit	AE013599	17792870..17800677	1.04524	8.27602	309.978	0.00101674	0.00801479	1
Mip	AE014296	complement(17344947..17349666)	9.93352	8.27511	309.782	3.99932e-08	7.86399e-07	0.000707759
CG32506	AE014298	20449331..20467065	0.698966	8.27259	309.242	0.00133319	0.0101827	1
CG43093	AE014297	complement(22769775..22770307)	34.6153	8.26193	306.964	6.35726e-09	1.38042e-07	0.000112504
CG13488	AE013599	21951592..21952562	5.29446	8.25831	306.197	0.00103426	0.00813119	1
Cp7Fa	AE014298	8470888..8473087	40.149	8.25669	305.852	5.23359e-13	1.80192e-11	9.26189e-09
ninaG	AE014297	complement(11419376..11421693)	2.16324	8.25366	305.211	0.00149026	0.0112562	1
Eaat2	AE014134	complement(737212..744395)	6.14346	8.25159	304.773	6.17839e-13	2.10672e-11	1.09339e-08
v	AE014298	10923972..10925631	94.1251	8.24361	303.091	0	0	0
CG6927	AE014298	4906900..4908821	31.4029	8.24303	302.97	2.22045e-16	1.08251e-14	3.92952e-12
CycJ	AE014296	3466428..3468098	11.6712	8.24032	302.4	3.84741e-08	7.58213e-07	0.000680876
Dh44-R1	AE013599	14378097..14385359	1.47162	8.23723	301.754	0.00172229	0.0127957	1
CG9733	AE014297	complement(30243978..30246703)	3.55065	8.23043	300.336	0.00149781	0.0112987	1
CG2269	AE013599	10085169..10096416	18.1883	8.22305	298.803	0	0	0
OS9	AE014134	complement(19965664..19966510)	6.04004	8.21425	296.985	0.00137903	0.0104831	1
Kah	AE014296	complement(582824..589274)	1.53411	8.21244	296.614	0.00117668	0.00912521	1
CG12851	AE013599	24948645..24955677	0.674073	8.20756	295.611	0.00118742	0.00920449	1
Peritrophin-15a	AE014134	complement(8395665..8396096)	12.5181	8.20589	295.27	0.00125825	0.00968141	1
Cp18	AE014296	8726791..8727613	6.86177	8.19878	293.819	0.00142284	0.0108022	1
dysc	AE014296	complement(13867414..13903236)	2.34382	8.19734	293.525	3.24407e-13	1.15282e-11	5.74103e-09
Rh7	AE014296	complement(12164205..12175482)	0.798242	8.19616	293.285	0.00274865	0.0192416	1
beat-Vb	AE014297	12916056..12934813	2.41855	8.1905	292.137	0.0013049	0.0100013	1
GluRIB	AE014296	9251978..9288522	0.667961	8.16984	287.983	0.00134665	0.0102722	1
Npc2g	AE014297	complement(30744605..30745263)	779.178	8.15671	285.374	0	0	0
pre-mod(mdg4)-I	AE014297	complement(21355692..21359768)	0.943024	8.14913	283.879	0.0020967	0.0152008	1
CG13743	AE013599	complement(9044850..9060608)	0.983688	8.14849	283.753	0.00180681	0.0133174	1
CG17321	AE014134	18845184..18855110	1.6618	8.14791	283.638	0.00165588	0.0123594	1
Sytalpha	AE014134	17592260..17604387	1.20623	8.13983	282.055	0.00188618	0.0138678	1
CG46313	AE014297	26978541..26985706	2.05208	8.13795	281.687	0.00231903	0.0165952	1
CG43222	AE014297	complement(24634625..24635165)	8.30118	8.13568	281.245	0.00136281	0.0103866	1
Csas	AE014296	complement(19988027..19988947)	4.98127	8.13126	280.384	0.00169144	0.0125934	1
beat-IIa	AE014297	complement(17320004..17366119)	1.38654	8.13007	280.153	0.00132109	0.0101078	1
CG12105	AE014296	complement(1610696..1615801)	2.80617	8.12527	279.222	3.65335e-08	7.24813e-07	0.000646533
CG14431	AE014298	6908277..6968829	0.478513	8.12375	278.929	0.00206957	0.0150103	1
Tsp42Ec	AE013599	7006442..7008622	4.82038	8.11956	278.12	0.0016538	0.012349	1
Odc2	AE013599	8007246..8009062	3.37841	8.11865	277.944	0.0013418	0.0102397	1
CG31664	AE014134	complement(1824172..1826500)	2.16122	8.11307	276.872	0.00172874	0.0128275	1
CG16775	AE014296	complement(17885948..17886645)	6.04995	8.1076	275.824	0.00193552	0.0141658	1
Kaz-m1	AE014297	26014721..26016487	2.15065	8.09498	273.421	0.00161011	0.0120585	1
CG33203	AE014297	complement(28870606..28887709)	1.20051	8.09489	273.404	0.00149695	0.011297	1
CG12994	AE014298	complement(17422320..17443994)	3.62924	8.09019	272.515	0.0017946	0.0132495	1
Mid1	AE013599	complement(24695378..24736657)	0.376773	8.08858	272.211	0.00222693	0.0160399	1
CG9760	AE014296	complement(12157052..12163735)	1.90902	8.08205	270.982	0.00190482	0.0139874	1
Obp99c	AE014297	complement(29685736..29689311)	2536.45	8.05549	266.038	0	0	0
Vha100-5	AE014134	11738948..11744524	1.30438	8.05483	265.917	0.00160757	0.0120445	1
CG9519	AE014298	complement(14854328..14856361)	2.3048	8.05343	265.658	0.00212855	0.0154065	1
CG3246	AE014134	complement(3460322..3461952)	150.605	8.03487	262.264	0	0	0
wry	AE014134	1836538..1858550	1.94179	8.02922	261.237	2.73953e-07	4.7161e-06	0.00484815
CG13982	AE014134	6412315..6415335	1.52325	8.01582	258.823	0.00173183	0.0128437	1
CG12057	AE014298	9191657..9192548	65.3784	8.01405	258.506	3.29958e-13	1.17019e-11	5.83927e-09
CG43678	AE014296	complement(15049179..15049495)	10.8672	8.01191	258.122	0.00243243	0.0172878	1
CG16898	AE013599	complement(20003620..20005003)	3.23273	8.01186	258.113	0.00168771	0.0125811	1
CG14495	AE013599	complement(18048804..18049922)	4.31526	8.01127	258.007	0.00206554	0.0149872	1
ssp7	AE014298	complement(11139762..11140263)	478.721	7.98438	253.244	0	0	0
CG15894	AE014298	6309212..6329828	0.475874	7.97877	252.26	0.00220912	0.0159296	1
CG32483	AE014296	complement(688523..690081)	7.49388	7.97678	251.914	3.13268e-07	5.3461e-06	0.0055439
CG34236	AE013599	complement(13604495..13605655)	4.20802	7.97336	251.315	0.0018024	0.013296	1
CG14118	AE014296	12892658..12894758	6.14258	7.9689	250.54	3.69205e-07	6.22269e-06	0.00653382
jhamt	AE014134	16365903..16367039	3.68092	7.96208	249.359	0.0018016	0.0132956	1
CecA2	AE014297	30212156..30212568	13.783	7.95883	248.797	0.00347302	0.0233531	1
Npc2e	AE014297	10053332..10054348	23.0397	7.95475	248.095	4.64684e-08	9.08675e-07	0.000822351
yip7	AE014296	6035216..6036175	787.475	7.9532	247.829	0	0	0
CG5778	AE014297	complement(22085374..22086397)	464.144	7.94955	247.203	0	0	0
Jon65Aiii	AE014296	6050757..6051690	458.35	7.94851	247.025	0	0	0
CG16762	AE014296	complement(2474667..2475614)	4.40423	7.94095	245.734	0.00275986	0.019282	1
mtrm	AE014296	8413012..8414103	43.6007	7.93605	244.9	5.32907e-15	2.2725e-13	9.43086e-11
GILT2	AE014297	23678895..23679855	197.031	7.93506	244.732	0	0	0
Aplip1	AE014296	1196317..1199339	8.47094	7.91752	241.774	3.3395e-11	9.75232e-10	5.9099e-07
Ca-beta	AE014134	complement(11156118..11203544)	0.385298	7.91669	241.635	0.00212511	0.0153879	1
CG13337	AE013599	13665114..13667756	1.03716	7.90594	239.841	0.00386788	0.0257133	1
CG9813	AE014297	complement(13373104..13379775)	21.7339	7.90445	239.594	0	0	0
Oatp33Ea	AE014134	complement(12441401..12445924)	1.0632	7.90183	239.16	0.00262701	0.0184705	1
CG31207	AE014297	complement(21046032..21047027)	4.50892	7.89981	238.825	0.00203117	0.014756	1
Ccn	AE014296	17690015..17748839	1.11039	7.89773	238.48	0.00227442	0.0163397	1
CG32641	AE014298	13184478..13184996	5.1991	7.89564	238.136	0.00524486	0.0335084	1
CG42780	AE014298	complement(7331265..7332191)	5.07701	7.89098	237.368	0.00251419	0.0177549	1
BoYb	AE014296	22901912..22905470	1.13889	7.88271	236.011	0.00268408	0.0188418	1
Hdc	AE013599	10237988..10246077	0.969799	7.87055	234.031	0.00212049	0.0153607	1
CG46307	AE014134	21104568..21132909	0.742216	7.86449	233.049	0.00219058	0.0158102	1
CG9368	AE014296	19601633..19604120	1.22932	7.8618	232.615	0.00262231	0.0184521	1
kek4	AE014134	complement(13212335..13215350)	1.04857	7.86058	232.418	0.00269062	0.0188727	1
CG18467	AE013599	17440297..17442483	2.36448	7.85302	231.203	0.00235792	0.0168326	1
gprs	AE013599	16641243..16651125	0.390735	7.8478	230.369	0.00275186	0.0192443	1
SkpB	AE013599	complement(12139295..12140229)	4.30114	7.83445	228.246	0.00287679	0.0198525	1
GstE14	AE013599	13239729..13241013	3.21452	7.82327	226.485	0.00252927	0.0178471	1
CG13360	AE014298	complement(787855..790089)	291.162	7.82193	226.274	0	0	0
sut2	AE013599	8087396..8089297	2.05242	7.81659	225.438	0.00226681	0.0162972	1
CG32633	AE014298	13561671..13563359	2.52342	7.81149	224.642	0.00310362	0.0212311	1
CG14607	AE014297	7241760..7244006	2.47336	7.80929	224.3	0.00386927	0.0257133	1
CG12912	AE013599	complement(10205454..10234607)	0.509331	7.79995	222.854	0.00319318	0.0217512	1
mAChR-A	AE013599	complement(24378630..24390294)	0.667495	7.79278	221.748	0.00234149	0.0167288	1
CG10654	AE014296	complement(12505374..12507840)	10.7935	7.7876	220.954	2.15879e-10	5.67668e-09	3.8204e-06
CG30160	AE013599	7005157..7006136	4.39221	7.78735	220.915	0.00432222	0.028239	1
Rdh	AE014296	3825449..3828525	5.28401	7.78692	220.849	0.00448137	0.0291891	1
SIFa	AE013599	complement(24577566..24578143)	4.43438	7.78032	219.842	0.00438639	0.0286021	1
CG13148	AE013599	12686249..12688786	1.68641	7.78022	219.826	0.0026865	0.0188513	1
CG31832	AE014134	complement(15030928..15031750)	4.5084	7.77396	218.874	0.00357437	0.0239605	1
Snap25	AE014296	24074180..24299205	18.241	7.77115	218.449	0	0	0
Tret1-1	AE013599	11665768..11674782	82.6337	7.76943	218.188	0	0	0
Ets96B	AE014297	24788054..24797955	0.886535	7.76682	217.793	0.00387941	0.0257708	1
DptB	AE013599	18867391..18867895	646.487	7.76531	217.567	3.11973e-14	1.24067e-12	5.52098e-10
CG44006	AE014296	complement(18068728..18070150)	2.69597	7.75936	216.671	0.00251033	0.0177347	1
a10	AE014296	complement(17023123..17023741)	6.24619	7.7532	215.747	0.00253586	0.0178793	1
CG12402	AE014297	complement(14104488..14108321)	0.856916	7.75247	215.638	0.002953	0.0203234	1
CG13071	AE014296	16262740..16263247	7.78095	7.74884	215.097	0.00248773	0.0176102	1
Kua	AE014134	20097581..20103375	1.24497	7.73667	213.289	0.00332141	0.0224604	1
CG42759	AE014297	10143070..10143483	6.58308	7.73456	212.979	0.00428636	0.0280739	1
CG13532	AE013599	22871190..22874427	1.37546	7.72143	211.049	0.00307135	0.0210591	1
CG14499	AE013599	18187707..18188573	4.12325	7.71879	210.662	0.00416354	0.0273809	1
CG14015	AE014134	complement(5536850..5539196)	1.40315	7.71176	209.639	0.00281254	0.0195343	1
Elk	AE013599	17873939..17926695	0.488423	7.7061	208.818	0.00352195	0.0236535	1
CG1090	AE014297	4359883..4366855	2.35741	7.69868	207.746	6.0659e-07	9.75007e-06	0.0107348
Ets21C	AE014134	complement(544925..552923)	0.635192	7.69408	207.085	0.00388084	0.0257708	1
CG18581	AE014296	complement(15049550..15050209)	3.71578	7.69245	206.852	0.00550545	0.0348711	1
cry	AE014297	19212154..19215442	50.6788	7.68887	206.339	0	0	0
CG44014	AE014297	complement(15507940..15508886)	61.9563	7.68589	205.913	0	0	0
CG31087	AE014297	complement(25311027..25313833)	2.25566	7.66948	203.584	0.00394769	0.0261755	1
gammaSnap2	AE014297	complement(10120399..10121400)	2.86752	7.66887	203.498	0.00317585	0.0216415	1
CG43673	AE014298	15779146..15780214	13.5065	7.6571	201.844	7.67735e-07	1.21853e-05	0.0135866
CG4250	AE013599	22663692..22664474	1323.05	7.65359	201.354	0	0	0
Mct1	AE014298	2189188..2205373	0.896185	7.64363	199.968	0.00302528	0.0207755	1
Nep4	AE014297	complement(20652567..20659904)	4.10293	7.6433	199.923	4.28914e-10	1.07866e-08	7.5905e-06
CG14742	AE014297	12214501..12215659	4.55138	7.62883	197.928	0.00319941	0.0217853	1
CG32333	AE014296	1275956..1295699	0.440455	7.62076	196.824	0.00375623	0.025113	1
Eip93F	AE014297	21949114..22014539	7.71886	7.61696	196.306	0	0	0
5-HT1B	AE013599	complement(19022325..19032642)	0.710634	7.61275	195.734	0.00330914	0.0224198	1
Hsc70-1	AE014296	13974061..13977761	26.9148	7.61057	195.438	0	0	0
CG43795	AE013599	23444137..23491997	0.431688	7.6082	195.118	0.00336722	0.0227182	1
CG9903	AE014298	complement(16539153..16540852)	1.46681	7.60516	194.707	0.00490859	0.0316687	1
CG31681	AE014134	complement(2285925..2286873)	3.10613	7.59505	193.347	0.00552962	0.0349867	1
CG9497	AE014134	complement(6346430..6348427)	38.0827	7.58341	191.793	0	0	0
CG14931	AE014134	11788334..11789475	20.4745	7.58324	191.771	4.63787e-10	1.15601e-08	8.20764e-06
CG31928	AE014134	1492295..1493859	2.09494	7.5776	191.023	0.00520117	0.0332653	1
TkR86C	AE014297	complement(10737592..10751228)	0.813414	7.57672	190.906	0.00432273	0.028239	1
CG12780	AE013599	complement(8551859..8552290)	6.85257	7.57338	190.465	0.00331159	0.0224198	1
CG42711	AE014134	complement(13930322..13931362)	19.015	7.56563	189.445	1.6923e-10	4.53768e-09	2.99487e-06
CecA1	AE014297	30210874..30211273	11.0604	7.5598	188.681	0.00687635	0.0417035	1
CG43090	AE014298	complement(6199216..6199891)	4.47612	7.55857	188.519	0.00583155	0.0365572	1
CG30046	AE013599	12314117..12317573	12.6116	7.55314	187.811	0	0	0
CG5011	AE014134	1200671..1201220	18.2801	7.54848	187.206	3.83168e-07	6.44575e-06	0.00678093
CG32726	AE014298	complement(7425220..7425743)	5.15718	7.54822	187.172	0.00465282	0.0301947	1
pHCl-1	AE014296	complement(15848578..15899029)	1.04	7.54618	186.907	1.3985e-06	2.1354e-05	0.0247493
Obp83a	AE014297	complement(5972155..5975245)	2.87368	7.54103	186.241	0.00381586	0.0254444	1
CG7587	AE014297	17594386..17595057	3.43291	7.53826	185.885	0.00810832	0.0478948	1
Cpr62Bb	AE014296	complement(1832636..1835164)	142.588	7.5341	185.348	0	0	0
GstE4	AE013599	18403248..18404086	4.02436	7.53401	185.337	0.0046135	0.0299725	1
Mal-A3	AE013599	complement(8455909..8457892)	1.67019	7.5231	183.941	0.00478126	0.0309375	1
Muc68E	AE014296	complement(11967343..11972979)	0.413837	7.51626	183.071	0.00417743	0.0274519	1
CG31517	AE014297	13948420..13949742	8.34128	7.50229	181.307	5.23989e-07	8.55446e-06	0.00927304
CG18179	AE014296	9639271..9640140	3.31952	7.50181	181.247	0.00531764	0.0338882	1
CG33493	AE014296	complement(10692530..10693167)	386.323	7.49731	180.682	0	0	0
inaD	AE013599	complement(22855688..22858794)	15.8325	7.49238	180.065	0	0	0
CG42369	AE014134	complement(6395853..6397249)	165.372	7.4919	180.006	0	0	0
DIP-gamma	AE014297	complement(28925004..28970372)	0.721293	7.4898	179.745	0.00429721	0.028126	1
bam	AE014297	complement(25243039..25245057)	1.71415	7.4882	179.545	0.00504997	0.0323919	1
CG13868	AE013599	complement(20308777..20316917)	28.5732	7.48351	178.963	0	0	0
CG6225	AE014297	12654577..12660860	5.19145	7.47715	178.175	8.23232e-10	1.98755e-08	1.45687e-05
clumsy	AE014134	21206493..21211818	0.765405	7.47307	177.672	0.00381851	0.0254507	1
Scp1	AE013599	complement(2932595..2968052)	233.445	7.4691	177.184	0	0	0
CG14615	AE014298	complement(22447183..22449491)	19.1413	7.46699	176.924	0	0	0
Fcp3C	AE014298	complement(3173376..3174474)	51.2749	7.46579	176.777	3.08871e-09	6.99884e-08	5.46609e-05
gl	AE014297	complement(18367927..18372738)	0.600731	7.46573	176.77	0.00493622	0.031789	1
Rbp6	AE014296	complement(17058774..17238212)	2.30608	7.45365	175.296	5.55112e-16	2.61272e-14	9.82381e-12
CG5945	AE014134	13239989..13241773	78.9154	7.45044	174.907	0	0	0
Dop1R2	AE014297	complement(29630304..29659984)	0.383797	7.44488	174.233	0.00662042	0.0404703	1
CG42565	AE013599	22657901..22661389	6.64205	7.43751	173.346	1.52172e-09	3.56687e-08	2.69299e-05
CG5895	AE014296	16035485..16037227	13.0765	7.43379	172.9	4.34796e-10	1.08988e-08	7.69458e-06
Cyp313a1	AE014297	14521049..14523064	1.64191	7.43129	172.601	0.00456264	0.0296966	1
CG13759	AE014298	2580958..2583823	2.00634	7.42081	171.351	0.00537608	0.0341986	1
CG4577	AE014134	1134693..1141156	7.19783	7.41678	170.872	3.6562e-11	1.06246e-09	6.47037e-07
per	AE014298	2685580..2692780	0.632422	7.40971	170.038	0.00461565	0.0299755	1
Shal	AE014296	complement(19566851..19584568)	0.547376	7.39998	168.895	0.00603703	0.037632	1
CG5107	AE014297	25505191..25505931	27.8885	7.3982	168.686	3.37904e-08	6.7417e-07	0.000597989
DIP-eta	AE014134	complement(5601723..5617946)	0.737507	7.39151	167.905	0.00595391	0.0371925	1
5-HT2A	AE014297	4612870..4633304	3.83759	7.38844	167.549	6.2422e-11	1.77032e-09	1.10468e-06
CG43373	AE014296	complement(16491838..16543370)	0.265757	7.38678	167.356	0.00617888	0.0383541	1
Adh	AE014134	14615552..14618902	1378.6	7.38161	166.757	0	0	0
CG4328	AE014296	complement(12290956..12296123)	1.19423	7.38006	166.579	0.00594341	0.03714	1
CG11368	AE014298	7452209..7452643	7.18147	7.37791	166.33	0.00491282	0.0316729	1
CG15236	AE013599	6828356..6838360	0.470158	7.37461	165.951	0.00635839	0.0392208	1
beat-IIb	AE014297	complement(17232253..17265049)	1.05184	7.37165	165.61	0.00561823	0.0354333	1
GC	AE014296	complement(1623179..1629301)	0.986826	7.36246	164.559	0.00531771	0.0338882	1
NPF	AE014297	16609220..16611325	3.79775	7.35846	164.103	0.00619178	0.0384073	1
CG11381	AE014298	1203777..1205433	12.6968	7.35691	163.927	2.24786e-07	3.94256e-06	0.00397804
MFS1	AE013599	22829644..22831877	1.14958	7.35206	163.377	0.00755737	0.0451834	1
nAChRbeta1	AE014296	4429349..4435993	7.52504	7.35098	163.255	1.77758e-12	5.81475e-11	3.14578e-08
CG13458	AE014296	15113557..15116373	1.02488	7.34764	162.877	0.00503463	0.0323566	1
Cpr47Ee	AE013599	11265126..11266856	1.76521	7.34596	162.687	0.0055128	0.0349052	1
CG12158	AE013599	complement(9362574..9362906)	9.27555	7.34437	162.509	0.00588336	0.0368037	1
Ork1	AE014298	complement(10878054..10891250)	0.579361	7.34436	162.507	0.00472411	0.0306237	1
CG13325	AE013599	13110769..13126014	0.446381	7.34106	162.136	0.00740434	0.0444486	1
CG1791	AE014298	complement(9963453..9964878)	2.11399	7.33355	161.294	0.00473156	0.0306607	1
CG17751	AE014297	19607254..19609322	1.60531	7.32658	160.517	0.00574633	0.0361125	1
CG7079	AE014297	complement(21047462..21048829)	1.99637	7.31719	159.475	0.00503041	0.0323485	1
Ptth	AE014134	complement(575711..576896)	2.5273	7.31619	159.365	0.00513651	0.0329112	1
CG34219	AE013599	complement(8917708..8918877)	1.85402	7.30741	158.398	0.00563923	0.0355404	1
smal	AE014134	6179133..6211114	0.396884	7.30552	158.191	0.00680738	0.0413987	1
CG16749	AE014297	complement(9330885..9331885)	2.63645	7.29651	157.206	0.00611848	0.038046	1
CG45002	AE014298	complement(16969069..17066732)	0.247304	7.29329	156.855	0.00553853	0.0350305	1
CG5071	AE014297	25618414..25621838	0.594679	7.28935	156.428	0.00598651	0.0373566	1
PIG-Wb	AE014296	complement(1735853..1738106)	1.19218	7.27788	155.189	0.00811507	0.0479187	1
CG42613	AE014297	18929196..18978088	6.0339	7.27564	154.948	0	0	0
CG10505	AE013599	complement(21285248..21290343)	0.423712	7.26782	154.11	0.00743787	0.0446045	1
CG14591	AE013599	complement(6036557..6040647)	12.176	7.26677	153.999	6.58362e-14	2.54946e-12	1.1651e-09
Lectin-galC1	AE014134	19417447..19418274	10.2642	7.26214	153.504	4.01499e-06	5.66613e-05	0.0710533
CG15651	AE013599	complement(20983838..20986500)	3.10882	7.26027	153.306	4.31118e-06	6.00747e-05	0.0762949
CG43091	AE014297	complement(22768121..22768733)	14.8098	7.24989	152.207	4.49272e-06	6.23101e-05	0.0795077
CG15760	AE014298	13669699..13676232	0.463327	7.24731	151.935	0.00607549	0.0378417	1
CG32444	AE014296	21636947..21639060	130.057	7.2462	151.819	0	0	0
psd	AE014134	complement(5963087..5964951)	5.46056	7.23017	150.141	4.69928e-06	6.47185e-05	0.0831632
CG8292	AE014134	complement(8216851..8218017)	2.1564	7.22627	149.735	0.00605549	0.0377338	1
CG4404	AE014298	complement(12903745..12906018)	23.3192	7.2253	149.635	0	0	0
Jon74E	AE014296	complement(17546739..17549127)	146.533	7.22062	149.15	5.51781e-14	2.14612e-12	9.76487e-10
Mal-A1	AE013599	complement(8449664..8451904)	38.1172	7.21892	148.975	0	0	0
CG14042	AE014134	5037709..5040818	0.707098	7.21796	148.875	0.00603461	0.0376302	1
CG32695	AE014298	complement(9872382..9874057)	82.2732	7.21668	148.744	0	0	0
CG34393	AE014134	complement(3175112..3200496)	0.647213	7.21386	148.453	0.00734177	0.0441479	1
CG43187	AE013599	16380516..16385765	0.378897	7.21285	148.349	0.00692526	0.0419426	1
CG33120	AE014134	complement(18841400..18844579)	12.8085	7.20495	147.539	0	0	0
Gyc88E	AE014297	15150375..15191242	0.398287	7.19755	146.784	0.00653873	0.0400817	1
inaF-B	AE014298	complement(11724668..11732770)	18.0302	7.19741	146.77	0	0	0
Fer1	AE014297	7136206..7141972	1.35719	7.19618	146.644	0.0076219	0.0455077	1
CG5937	AE014298	6040005..6050381	0.251079	7.19524	146.549	0.00640763	0.0394695	1
CG13704	AE014296	4898900..4900869	27.9196	7.1911	146.13	8.38404e-11	2.33657e-09	1.48372e-06
PGRP-SD	AE014296	7651180..7651900	556.521	7.18798	145.814	3.33067e-16	1.59737e-14	5.89429e-12
FASN3	AE014296	complement(25752859..25762779)	5.31084	7.18735	145.749	0	0	0
CG1941	AE013599	7709873..7711981	1.29709	7.18726	145.741	0.00625629	0.0387395	1
CG1537	AE014298	complement(11062027..11063170)	2.28679	7.18521	145.534	0.00739875	0.0444302	1
CG8708	AE013599	complement(8159406..8161565)	38.0057	7.18466	145.479	6.68321e-12	2.08962e-10	1.18273e-07
CG13428	AE013599	complement(20539512..20540448)	4.54424	7.18359	145.37	0.00627536	0.0388169	1
Jon25Bii	AE014134	complement(4952243..4953136)	1.84089	7.18303	145.314	0.00840988	0.049314	1
CG6999	AE014298	9088367..9089314	2.40584	7.17695	144.703	0.00731194	0.0440134	1
NimB3	AE014134	complement(13967464..13967985)	98.2817	7.17638	144.646	1.11022e-16	5.51899e-15	1.96476e-12
CG12594	AE014297	11721734..11732479	0.557821	7.16942	143.95	0.0066625	0.0406176	1
CG32121	AE014296	complement(13416576..13422336)	0.623235	7.16826	143.834	0.00745664	0.044702	1
CG31077	AE014297	26999752..27002961	9.66638	7.16797	143.805	5.03763e-07	8.25471e-06	0.00891509
Root	AE014297	24113286..24128193	19.917	7.1618	143.191	0	0	0
Sytbeta	AE014296	complement(15014695..15064977)	0.457523	7.15662	142.679	0.00650193	0.0399253	1
CG30098	AE013599	complement(16354224..16355215)	3.042	7.15604	142.62	0.00792452	0.0470289	1
CG1688	AE013599	complement(9766364..9806875)	0.497026	7.14049	141.092	0.00758695	0.0453449	1
beat-Va	AE014297	complement(12840560..12848419)	0.571241	7.13539	140.593	0.00832499	0.0488972	1
CG11319	AE014134	complement(6568400..6601068)	0.26645	7.13513	140.568	0.00825626	0.0485742	1
Prx2540-1	AE013599	10424436..10425471	107.977	7.12925	139.996	0	0	0
Eip78C	AE014296	21226609..21266503	0.331519	7.12769	139.846	0.00683334	0.0415138	1
CG32354	AE014296	complement(8415857..8422205)	0.488202	7.11988	139.091	0.00807867	0.0477835	1
Gbp2	AE013599	17137240..17139595	104.181	7.10682	137.837	0	0	0
ninaC	AE014134	7377702..7384344	9.53849	7.10281	137.455	0	0	0
CG18367	AE013599	19636660..19637400	4.67741	7.09845	137.04	0.00711798	0.0430068	1
Ktl	AE014297	complement(20894452..20897320)	5.68328	7.09108	136.341	5.80351e-10	1.42844e-08	1.02705e-05
nwk	AE014296	9137860..9145693	1.15522	7.08637	135.897	7.15715e-06	9.53049e-05	0.12666
Tsp42Ej	AE013599	7040136..7042762	83.0444	7.08227	135.511	0	0	0
CG43672	AE014298	15773171..15778703	0.458901	7.08167	135.455	0.008245	0.048566	1
LysX	AE014296	complement(1194739..1195302)	14.3406	7.08155	135.443	2.86881e-05	0.000335111	0.507693
Os-C	AE014297	7978959..7979614	3.69288	7.08078	135.371	0.00714349	0.0431261	1
CG13284	AE014134	complement(16842300..16848716)	15.0044	7.07609	134.932	0	0	0
Oli	AE014134	17589184..17591267	0.989727	7.07505	134.835	0.00827431	0.0486641	1
CG44250	AE013599	complement(12950404..12952293)	39.8825	7.06561	133.956	0	0	0
CrzR	AE014296	complement(12339116..12351544)	0.60176	7.04515	132.069	0.00821593	0.0484335	1
CG1468	AE014298	9878422..9879279	295.153	7.04486	132.043	0	0	0
CG31636	AE014134	complement(6656459..6658152)	1.21473	7.03763	131.382	0.00764654	0.0455933	1
Pcyt2	AE014296	1553493..1555315	43.9189	7.0345	131.098	0	0	0
Obp19a	AE014298	20415744..20416521	2.38652	7.03171	130.845	0.00846278	0.0495093	1
Rdl	AE014296	complement(9145838..9182149)	5.44669	7.02992	130.682	7.77156e-16	3.59095e-14	1.37533e-11
Tsp42Ei	AE013599	7035125..7036949	36.9013	7.0227	130.03	0	0	0
CG14757	AE013599	complement(8172364..8173613)	137.178	7.01923	129.718	0	0	0
CG11891	AE014297	25270209..25273267	30.6422	7.01266	129.128	0	0	0
CG5612	AE014297	complement(27623359..27626011)	4.12948	7.00862	128.767	8.56654e-06	0.000112799	0.151602
CG18095	AE014134	complement(14029262..14031539)	0.845076	7.00377	128.335	0.00825319	0.0485742	1
Orcokinin	AE013599	complement(23946959..23949076)	15.3852	7.00174	128.154	2.07694e-10	5.46958e-09	3.67556e-06
CG18493	AE014297	19390270..19392132	1.41676	6.99932	127.939	0.00830315	0.0487851	1
Gad1	AE014296	complement(4074077..4088744)	9.77687	6.99635	127.677	3.55271e-15	1.54858e-13	6.28724e-11
Act79B	AE014296	21985210..21987190	113.248	6.98929	127.053	0	0	0
Gbp3	AE014297	22977270..22978164	231.304	6.98541	126.712	0	0	0
CG17855	AE014134	9540523..9542480	1.15696	6.97321	125.645	0.00809667	0.047858	1
CG33127	AE014134	322101..323091	16.0787	6.9547	124.043	1.84301e-10	4.90463e-09	3.26158e-06
Apoltp	AE014134	9634179..9656026	6.30475	6.94489	123.203	0	0	0
CG34136	AE014134	21096922..21098932	31.1694	6.94387	123.115	2.91834e-11	8.56483e-10	5.16459e-07
Tsp42Er	AE013599	7064399..7066113	7.9272	6.9429	123.032	9.51552e-06	0.000123548	0.168396
Vmat	AE013599	complement(13513132..13534251)	3.04871	6.91744	120.881	5.29576e-14	2.0643e-12	9.37191e-10
CG31769	AE014134	complement(14109597..14110739)	78.9216	6.90253	119.638	0	0	0
CG13299	AE014296	complement(6231805..6232361)	47.3563	6.88331	118.054	3.51755e-10	9.03484e-09	6.225e-06
CG9837	AE014297	complement(8807679..8813579)	23.2692	6.87736	117.568	0	0	0
Jon99Ci	AE014297	complement(29925226..29926189)	28.2434	6.87672	117.517	6.85683e-11	1.93533e-09	1.21345e-06
CG13920	AE014296	1648944..1651501	11.0851	6.8759	117.45	1.01088e-09	2.4256e-08	1.78895e-05
CG42656	AE014297	complement(7492961..7493271)	34.4848	6.86596	116.643	1.21036e-06	1.86421e-05	0.0214197
NimB5	AE014134	13970177..13972173	52.8385	6.86592	116.64	0	0	0
CG6024	AE014296	complement(11733589..11766182)	1.04159	6.85714	115.933	5.72275e-05	0.00062593	1
CG34180	AE014134	6060510..6060938	15.0293	6.84623	115.059	3.10182e-05	0.000359954	0.54893
CG18446	AE013599	9871470..9873646	2.98262	6.83714	114.336	3.20712e-05	0.000370723	0.567564
CG43202	AE013599	complement(18381393..18381844)	42.332	6.83481	114.152	1.42429e-09	3.34737e-08	2.52057e-05
CG4377	AE013599	complement(21835448..21836357)	7.33037	6.82932	113.718	2.60355e-05	0.00030831	0.460751
CG6409	AE014296	complement(10880699..10882386)	245.551	6.82763	113.585	4.80727e-14	1.88217e-12	8.50742e-10
prim	AE013599	16280015..16280470	15.9769	6.81733	112.777	3.35898e-05	0.000386752	0.594438
CG14629	AE014298	1051525..1052631	796.072	6.80845	112.085	0	0	0
CG5493	AE013599	complement(18616692..18619328)	33.3245	6.78357	110.169	0	0	0
CG42492	AE014298	complement(5625676..5648487)	0.7125	6.7798	109.881	3.20482e-05	0.000370723	0.567157
CG8745	AE014296	complement(13860027..13866905)	39.7856	6.77832	109.769	0	0	0
CG8129	AE014297	9365398..9367763	19.4166	6.77712	109.677	1.11022e-16	5.51899e-15	1.96476e-12
Jon65Aiv	AE014296	6039155..6040135	1838.47	6.77639	109.622	0	0	0
CG18208	AE014297	complement(18799280..18849224)	1.29509	6.76923	109.079	5.43051e-09	1.19235e-07	9.61037e-05
CG33307	AE014134	complement(13839262..13841520)	43.8317	6.76272	108.588	0	0	0
CG17633	AE014134	9769060..9770409	7.92874	6.75296	107.855	1.56729e-07	2.83602e-06	0.00277363
NKCC	AE014297	complement(5489505..5502702)	3.61392	6.75282	107.845	6.61652e-09	1.43496e-07	0.000117093
CG14516	AE014297	29138662..29145787	13.3007	6.75134	107.735	0	0	0
CG16758	AE014296	complement(2499372..2503606)	283.454	6.74877	107.543	0	0	0
Scp2	AE014297	complement(16574543..16583663)	51.5156	6.7476	107.456	9.99201e-16	4.56921e-14	1.76829e-11
nSyb	AE014296	complement(1630348..1637752)	10.5448	6.74474	107.243	0	0	0
CG5399	AE014297	15695241..15697142	107.586	6.7324	106.33	0	0	0
CG43322	AE014134	7013396..7014737	4.19734	6.69026	103.269	2.72129e-05	0.000320204	0.481586
CG34176	AE014134	4004080..4004480	23.9311	6.67529	102.203	1.91232e-07	3.41188e-06	0.00338423
CG42260	AE013599	complement(22740999..22798289)	1.78467	6.67402	102.113	1.07529e-08	2.30101e-07	0.000190294
CG3397	AE014297	complement(11983098..11984541)	109.638	6.67131	101.921	0	0	0
CG16926	AE013599	complement(19500295..19501418)	239.606	6.6712	101.913	0	0	0
Obp18a	AE014298	complement(19135081..19135868)	206.913	6.65729	100.935	0	0	0
CG9925	AE014297	complement(13960712..13964174)	5.88932	6.65479	100.761	9.51988e-11	2.62829e-09	1.68473e-06
CG13510	AE013599	22657901..22661389	90.446	6.65046	100.459	0	0	0
CG11912	AE014134	complement(318362..319259)	5.91348	6.63695	99.5224	0.000121444	0.00122535	1
Cyp6d5	AE014297	14029228..14031483	613.701	6.63637	99.4827	0	0	0
Clk	AE014296	complement(7763233..7775603)	1.71755	6.63472	99.369	1.58944e-06	2.41031e-05	0.0281283
CG3999	AE014297	10251518..10255268	9.00398	6.63407	99.3241	0	0	0
CG18586	AE014296	5873311..5875466	2.86142	6.6282	98.9204	3.69866e-05	0.00042311	0.654551
Ca-alpha1T	AE014298	complement(6104085..6192483)	1.21975	6.62819	98.9198	1.82183e-10	4.86287e-09	3.22409e-06
orb	AE014297	complement(23260610..23280856)	1.56407	6.62388	98.6248	4.0096e-09	8.97066e-08	7.09579e-05
CG34353	AE014297	complement(27767966..27905843)	1.34945	6.62095	98.4249	8.23884e-06	0.000108703	0.145803
CG7166	AE014296	complement(21620000..21625647)	1.28554	6.61221	97.8303	0.000110881	0.00112968	1
CG44837	AE014296	complement(11850645..11938872)	1.29618	6.60247	97.1723	2.54355e-06	3.70479e-05	0.0450132
CG33494	AE014297	complement(25493481..25495161)	57.5185	6.58436	95.9597	0	0	0
GluRIA	AE014296	6624032..6635059	1.2351	6.58323	95.8847	5.41526e-05	0.000595982	0.958339
Obp99a	AE014297	29671657..29672334	182.303	6.57708	95.4771	5.55112e-16	2.61272e-14	9.82381e-12
Ggamma30A	AE014134	9256563..9302494	25.0193	6.56873	94.9261	0	0	0
Cbp53E	AE013599	16973927..16996057	3.86495	6.56808	94.8829	3.07785e-08	6.2108e-07	0.000544687
CG43114	AE013599	11310831..11311165	350.588	6.56587	94.7379	0	0	0
SLO2	AE013599	complement(10322195..10416996)	1.25199	6.54798	93.5704	6.79237e-09	1.47129e-07	0.000120204
Cyp9b1	AE013599	complement(7127838..7129808)	10.0789	6.54782	93.56	1.49059e-10	4.02732e-09	2.6379e-06
CG14036	AE014134	complement(5054579..5055016)	67.3544	6.51588	91.5114	2.35434e-11	7.02609e-10	4.16647e-07
CG34290	AE014297	complement(24288553..24289818)	34.3549	6.50954	91.1099	1.17507e-10	3.21908e-09	2.07952e-06
CG14245	AE014297	26728727..26729341	18.1647	6.5089	91.0698	6.96208e-08	1.33631e-06	0.00123208
CG32834	AE013599	complement(22982542..22984293)	91.9095	6.49855	90.4187	5.94011e-09	1.2978e-07	0.000105122
CG11796	AE014296	complement(20438166..20439872)	25.8283	6.49096	89.9445	0	0	0
CG32032	AE014296	9093053..9094856	101.594	6.49045	89.9122	0	0	0
lectin-33A	AE014134	11002072..11002738	25.1418	6.46341	88.2429	1.19462e-09	2.83016e-08	2.11413e-05
CG43689	AE014298	4075978..4092237	0.618088	6.4631	88.2241	0.000107047	0.0010944	1
Spat	AE014298	6528948..6530726	176.343	6.46083	88.0854	0	0	0
CG1208	AE014297	5831639..5838782	34.6396	6.45005	87.4297	0	0	0
CG4842	AE014296	16368389..16369518	28.0755	6.4278	86.0917	8.14904e-14	3.11476e-12	1.44214e-09
Actbeta	AE014135	complement(1077331..1084796)	1.17934	6.42744	86.0701	0.00013321	0.00133263	1
Ance-4	AE013599	complement(9039728..9042142)	63.2433	6.42594	85.9806	0	0	0
CG13794	AE014134	complement(7719847..7722823)	19.389	6.41466	85.311	0	0	0
CanB	AE014298	5332499..5334449	35.3401	6.40868	84.9581	1.11022e-16	5.51899e-15	1.96476e-12
Acer	AE014134	8521933..8525740	40.6996	6.408	84.9179	0	0	0
mthl2	AE014296	5604790..5607190	25.593	6.40649	84.8293	0	0	0
boss	AE014297	25961994..25966948	1.56658	6.40272	84.6078	9.2243e-05	0.000959685	1
jus	AE014297	complement(29171191..29194994)	1.39377	6.38643	83.6577	7.36053e-06	9.78657e-05	0.130259
AttB	AE013599	14749223..14750165	138.507	6.38351	83.489	1.49644e-10	4.03697e-09	2.64825e-06
CG10472	AE014296	complement(6061372..6062910)	52.8347	6.38243	83.4264	2.44933e-10	6.40264e-09	4.33458e-06
CG11000	AE014297	5802328..5813258	1.6928	6.37654	83.0862	3.13917e-08	6.31294e-07	0.000555539
Dro	AE013599	14745961..14746714	1009.27	6.37615	83.064	5.33558e-11	1.52051e-09	9.44237e-07
CG4950	AE014296	complement(16265797..16268156)	19.0167	6.37343	82.9076	0	0	0
aay	AE014296	9423253..9424781	277.721	6.37068	82.7494	0	0	0
Listericin	AE013599	complement(11241745..11242194)	143.032	6.36102	82.1972	9.09162e-13	3.0705e-11	1.60894e-08
Nplp2	AE014296	13356376..13357223	10678.8	6.35912	82.0894	0	0	0
beat-VI	AE014297	28418208..28474814	3.7104	6.3564	81.9347	1.01869e-06	1.59116e-05	0.0180278
CG43732	AE014297	18950196..18976557	1.83063	6.3555	81.8836	4.69732e-07	7.79688e-06	0.00831285
toy	AE014135	989725..1007922	0.973998	6.3474	81.4248	0.000429799	0.0037515	1
CG34166	AE014134	14743193..14743879	571.685	6.34069	81.047	5.44009e-15	2.31426e-13	9.62733e-11
Ance-3	AE014134	13914725..13956188	31.7326	6.33971	80.992	0	0	0
Trh	AE014296	complement(1190384..1193173)	3.22319	6.33868	80.9341	4.29557e-06	5.99516e-05	0.0760186
CG18249	AE014297	8220146..8222188	12.2829	6.33499	80.7274	2.76446e-14	1.10435e-12	4.89226e-10
CG32625	AE014298	complement(13756164..13756826)	21.5537	6.3261	80.232	1.55051e-06	2.3533e-05	0.0274394
CG43092	AE014297	complement(22768883..22769667)	14.5925	6.32458	80.1474	8.28465e-08	1.57819e-06	0.00146614
Jon25Bi	AE014134	complement(4954279..4955144)	62.6722	6.32209	80.0089	1.07692e-14	4.48428e-13	1.90582e-10
CG42541	AE014298	complement(3891497..3930578)	1.22031	6.31454	79.5912	1.6856e-08	3.51354e-07	0.0002983
VhaM9.7-a	AE014296	4262705..4263464	31.3272	6.30993	79.3376	1.49325e-13	5.52846e-12	2.6426e-09
CG9121	AE014134	complement(5047818..5051062)	1.81763	6.30822	79.2435	0.000194576	0.00187749	1
TotA	AE014297	20871036..20871700	490.876	6.30194	78.8992	8.88178e-16	4.07204e-14	1.57181e-11
CG13511	AE013599	22657901..22661389	1.52731	6.30156	78.8784	0.000302126	0.00277608	1
CG1774	AE014297	31592803..31594719	21.7466	6.29688	78.6233	0	0	0
Mf	AE014297	complement(15170625..15181510)	707.108	6.28967	78.231	1.11022e-16	5.51899e-15	1.96476e-12
CG7203	AE014134	complement(7752170..7753186)	9.64138	6.28532	77.9954	3.79754e-06	5.36353e-05	0.067205
CG13108	AE014134	9164235..9165426	3.51323	6.27551	77.4672	0.00022584	0.0021476	1
GstE2	AE013599	18399486..18400375	25.2553	6.27526	77.4533	9.36806e-13	3.14586e-11	1.65787e-08
CG6415	AE014134	10703621..10704930	38.8659	6.27519	77.4497	1.11022e-16	5.51899e-15	1.96476e-12
CG14109	AE014296	13440910..13442420	45.3441	6.27226	77.2929	0	0	0
Fie	AE014296	3892574..3894833	27.6035	6.27161	77.258	1.11022e-16	5.51899e-15	1.96476e-12
NLaz	AE014134	complement(1359837..1361821)	658.865	6.26275	76.7847	0	0	0
CG8586	AE013599	complement(8692796..8696245)	69.1412	6.2598	76.628	0	0	0
teq	AE014296	9074643..9092131	18.0302	6.24292	75.7369	0	0	0
Rab26	AE014296	21318774..21335027	0.836776	6.23995	75.5807	0.000270451	0.00251372	1
Nplp1	AE013599	25032377..25040377	15.8305	6.23484	75.3136	0	0	0
CG43066	AE013599	18514574..18526439	4.59125	6.22778	74.9462	1.48648e-12	4.90787e-11	2.63062e-08
Akh	AE014296	4141467..4142070	23.3831	6.22014	74.55	2.43815e-06	3.56595e-05	0.043148
CG13113	AE014134	9544171..9544875	5.68488	6.21275	74.1695	0.000880263	0.0070537	1
GstE9	AE013599	18409048..18409835	641.257	6.21192	74.1268	0	0	0
fusl	AE014134	complement(5330470..5338073)	5.35806	6.20321	73.6804	2.4047e-10	6.30458e-09	4.25559e-06
Cyp4d8	AE014296	complement(7493557..7496179)	4.08401	6.20281	73.6598	5.90292e-06	7.99265e-05	0.104464
Rab3-GEF	AE014298	15089682..15113762	0.36222	6.19957	73.4945	0.000325033	0.00295738	1
jeb	AE013599	complement(12085194..12119340)	1.52384	6.192	73.1101	1.06558e-09	2.54488e-08	1.88576e-05
CG9673	AE014298	complement(16702786..16703884)	29.3127	6.18681	72.8479	3.18634e-14	1.26432e-12	5.63887e-10
wisp	AE014298	11893943..11899920	5.87669	6.18438	72.7252	1.89404e-12	6.18429e-11	3.35188e-08
CG31221	AE014297	19412689..19460311	10.7653	6.18324	72.6674	1.89848e-14	7.72355e-13	3.35974e-10
CG5282	AE014296	complement(20424424..20426071)	11.3977	6.18107	72.5582	3.96293e-11	1.1497e-09	7.0132e-07
CG8854	AE013599	complement(12224461..12229310)	1.6354	6.16455	71.732	0.000307144	0.00281926	1
D	AE014296	complement(14175610..14178620)	4.62541	6.14785	70.9068	1.07776e-06	1.67456e-05	0.0190732
Ilp3	AE014296	complement(9801298..9802120)	9.66915	6.14181	70.6103	3.38968e-05	0.000389781	0.599872
CG15394	AE014134	2591869..2592773	54.8327	6.13074	70.0708	0	0	0
CG2254	AE014298	complement(8078350..8081605)	139.427	6.12834	69.9544	2.22045e-16	1.08251e-14	3.92952e-12
hemo	AE014297	complement(18564264..18565173)	4.44807	6.1207	69.585	0.000266685	0.00248396	1
CG44005	AE014296	complement(18070300..18072123)	3.03728	6.12036	69.5682	0.000584421	0.00490166	1
CarT	AE014134	complement(20727151..20730282)	2.09049	6.11905	69.5051	2.49629e-05	0.000296688	0.441769
CG44251	AE013599	complement(12948348..12952293)	1.82304	6.11097	69.1172	0.000403147	0.00355481	1
CCHa1	AE014297	complement(14092504..14096835)	4.11977	6.10186	68.6819	0.000314707	0.00287526	1
cad	AE014134	20770731..20783135	2.32338	6.09332	68.2766	0.000120375	0.0012166	1
CG9676	AE014298	complement(16699152..16700170)	6.19863	6.09195	68.2117	0.000224287	0.00213727	1
MtnE	AE014297	complement(20534021..20534704)	54.6294	6.08769	68.0105	3.79696e-13	1.32796e-11	6.71948e-09
Gba1b	AE014297	23704804..23708512	10.7127	6.08515	67.8909	3.475e-14	1.3727e-12	6.1497e-10
CG10910	AE013599	18020268..18022406	14.8234	6.0825	67.7665	1.11022e-16	5.51899e-15	1.96476e-12
apolpp	AE014135	1060969..1077273	77.3855	6.08162	67.7252	3.88578e-15	1.67315e-13	6.87667e-11
Mpcp1	AE013599	complement(20279066..20281127)	299.359	6.08061	67.6777	9.84324e-13	3.29916e-11	1.74196e-08
CG12194	AE014134	4838347..4841465	2.61653	6.07747	67.5308	1.1058e-05	0.000142219	0.195693
CG31814	AE014134	complement(13676860..13717320)	0.675242	6.07342	67.3414	0.00137789	0.0104789	1
dpr2	AE014134	complement(10917015..10964153)	0.976366	6.07125	67.24	0.000796433	0.00645647	1
CG17224	AE014134	complement(3016441..3018308)	88.1946	6.06682	67.0338	0	0	0
GABA-B-R1	AE014134	15016331..15034704	2.08278	6.05832	66.6403	3.12782e-07	5.34295e-06	0.0055353
CG18180	AE014296	9641013..9641913	23.356	6.05348	66.4171	5.11267e-10	1.26721e-08	9.04788e-06
CG14298	AE014297	18875528..18877204	9.75635	6.04972	66.244	1.95402e-06	2.92063e-05	0.0345802
se	AE014296	8520552..8521489	7.26744	6.04238	65.9079	2.48571e-05	0.000295629	0.439896
CG18304	AE014134	complement(6932545..6942814)	0.462225	6.04221	65.9003	0.000435084	0.00379108	1
fon	AE014134	complement(19383138..19386205)	248.768	6.04071	65.8316	0	0	0
CG10031	AE014134	complement(3698451..3699092)	139.588	6.03855	65.7331	0	0	0
Con	AE014296	complement(4936758..5079033)	1.34497	6.0372	65.6716	6.04688e-06	8.16882e-05	0.107012
Ugt35b	AE014297	complement(11168503..11170246)	59.0352	6.03664	65.6463	7.77156e-16	3.59095e-14	1.37533e-11
CG45084	AE014134	16042047..16048757	2.04932	6.03356	65.5063	4.30103e-06	5.99806e-05	0.0761153
Adhr	AE014134	14615552..14618902	5.75507	6.02717	65.2166	1.44328e-08	3.03706e-07	0.000255417
CG43349	AE014134	1200205..1200663	14.2372	6.02481	65.1103	1.2079e-05	0.000154119	0.213763
Idgf5	AE013599	18393666..18395282	47.1597	6.02353	65.0524	3.41727e-13	1.20229e-11	6.04754e-09
CG6908	AE014297	complement(11688381..11690051)	28.0249	6.02202	64.9842	1.65423e-14	6.79233e-13	2.92749e-10
Cyp4ac2	AE014134	5266392..5268455	1.76745	6.02164	64.9673	0.000509482	0.00433442	1
CG12484	AE013599	20424338..20478951	0.977538	6.00965	64.4297	2.29492e-05	0.000275344	0.406133
Sep4	AE014298	complement(16684216..16695173)	1.06694	6.00911	64.4056	0.000360961	0.00324003	1
CG16743	AE014134	10972280..10973408	140.227	6.00748	64.3328	0	0	0
NAAT1	AE014298	complement(5405238..5410849)	21.8627	6.00364	64.1615	0	0	0
Gpb5	AE014134	23311700..23312464	10.7814	5.99243	63.6652	3.51952e-06	5.00281e-05	0.062285
CG13905	AE014296	902898..903810	5.52846	5.98422	63.3038	0.000528795	0.00447755	1
CG42370	AE014134	complement(6383435..6385512)	14.2396	5.97457	62.882	1.75415e-14	7.18593e-13	3.10432e-10
Lapsyn	AE013599	21193571..21199431	3.15656	5.97452	62.8796	2.78725e-05	0.000326445	0.493259
etaTry	AE013599	complement(11340513..11341423)	3.55946	5.97315	62.82	0.000429905	0.0037515	1
CG43799	AE014134	7227734..7228641	16.6438	5.96783	62.5886	2.26271e-05	0.000272218	0.400433
CG18563	AE014134	complement(17456670..17458044)	3.37992	5.96731	62.566	0.0016017	0.0120107	1
smog	AE014134	4852864..4876792	1.40398	5.95409	61.9952	5.04341e-07	8.25654e-06	0.00892532
rad	AE014298	12988615..13079070	0.632849	5.9468	61.6829	1.4245e-05	0.000178663	0.252094
CG13086	AE014134	19364375..19365470	33.792	5.94552	61.6282	3.24452e-12	1.04587e-10	5.74182e-08
SmydA-8	AE014298	complement(2205515..2213809)	0.982577	5.93429	61.1503	0.000460358	0.00397606	1
CG43236	AE013599	14638538..14638935	38.6884	5.92846	60.9039	9.44683e-08	1.77852e-06	0.0016718
CG17739	AE013599	12306528..12310412	21.7616	5.90709	60.0083	0	0	0
chp	AE014297	complement(31204180..31210730)	14.1605	5.90108	59.7589	9.54792e-15	3.99455e-13	1.6897e-10
nolo	AE014134	21684106..21729051	2.48512	5.89922	59.6817	2.28611e-09	5.25418e-08	4.04572e-05
CG4653	AE014298	16704081..16705278	25.239	5.89799	59.6309	8.63108e-11	2.40164e-09	1.52744e-06
IM33	AE014134	complement(3696218..3696658)	421.365	5.89391	59.4627	2.9976e-15	1.31634e-13	5.30486e-11
CG46244	AE014134	19606569..19731561	0.898486	5.89216	59.3905	4.21854e-05	0.000473702	0.746555
BicC	AE014134	16042047..16048757	2.67392	5.88956	59.2837	1.84702e-07	3.30168e-06	0.00326867
GABA-B-R3	AE014134	749945..762399	0.367522	5.87837	58.8254	0.000837041	0.00674243	1
Ssk	AE014296	20188522..20189779	43.8451	5.8704	58.5015	0	0	0
Toll-6	AE014296	15336692..15344315	0.789427	5.8654	58.2991	1.87866e-05	0.000229605	0.332467
Dlip3	AE013599	18128494..18130246	6.23107	5.86298	58.2014	1.17891e-06	1.81894e-05	0.0208633
CG8837	AE014134	3320245..3323141	7.32002	5.85079	57.7118	3.66283e-08	7.2588e-07	0.00064821
CG14762	AE013599	complement(8009119..8013755)	10.5827	5.84512	57.4851	1.11022e-16	5.51899e-15	1.96476e-12
CG15209	AE014298	10842205..10842995	179.553	5.84399	57.4404	0	0	0
CG31778	AE014134	complement(3704106..3705488)	50.7322	5.81698	56.3748	2.77556e-15	1.22491e-13	4.9119e-11
CG15347	AE014298	complement(8458494..8460898)	96.6365	5.81498	56.2967	0	0	0
Oxp	AE013599	complement(17633797..17634167)	15.1542	5.80299	55.831	4.10168e-05	0.000462046	0.725875
CG31051	AE014297	complement(28519548..28520515)	7.35095	5.80168	55.7803	1.78805e-05	0.000219744	0.316431
CG31688	AE014134	20426199..20447905	1.20611	5.796	55.561	2.62032e-07	4.51527e-06	0.00463719
Cyp6a22	AE013599	14871366..14873705	13.7025	5.79291	55.4423	2.09721e-13	7.62102e-12	3.71143e-09
fa2h	AE013599	complement(7446189..7451553)	2.16857	5.78848	55.2723	0.000784435	0.00636503	1
CG13641	AE014297	complement(24864191..24864732)	154.379	5.78097	54.9852	2.10465e-12	6.83413e-11	3.7246e-08
GstD5	AE014297	12375733..12376572	9.45072	5.78053	54.9683	3.92278e-05	0.000445295	0.694215
CG32052	AE014296	9787046..9808713	4.90971	5.78031	54.9599	3.74165e-08	7.39341e-07	0.000662159
CG15739	AE014298	11873319..11875346	17.6348	5.77602	54.7968	4.77396e-15	2.04564e-13	8.44848e-11
sff	AE014296	complement(15900156..15924861)	0.349329	5.76589	54.4134	0.00204964	0.0148841	1
Cow	AE014297	complement(23070516..23112730)	8.45974	5.76152	54.2489	3.55527e-12	1.14188e-10	6.29176e-08
CG5910	AE014296	20442419..20450580	53.3985	5.75894	54.1521	0	0	0
TM4SF	AE013599	23878197..23880860	23.0214	5.74868	53.768	3.42504e-13	1.20264e-11	6.06129e-09
eEF1alpha2	AE014297	31738468..31743306	42.2262	5.74685	53.7	3.33067e-16	1.59737e-14	5.89429e-12
CG1143	AE014296	2645368..2647192	1.78257	5.74402	53.5949	0.000984308	0.0077869	1
TpnC25D	AE014134	5216701..5219053	8.81068	5.73979	53.4379	1.07491e-07	2.00873e-06	0.00190226
CG34351	AE014134	4694721..4722465	1.44141	5.739	53.4086	0.000234962	0.00222122	1
CG4000	AE014297	complement(20676224..20677351)	5.19279	5.73829	53.3822	5.53226e-05	0.000606594	0.979043
CG3955	AE013599	complement(13127915..13129052)	12.2712	5.7309	53.1095	2.2798e-07	3.98672e-06	0.00403456
CG5804	AE014296	complement(8788144..8788545)	145.479	5.72851	53.0218	2.4157e-10	6.32406e-09	4.27507e-06
CG10621	AE014134	complement(18952206..18954431)	16.9614	5.72068	52.7345	1.00068e-11	3.08519e-10	1.7709e-07
Dh44-R2	AE013599	12474424..12487986	1.29319	5.71936	52.6866	0.000183551	0.00177685	1
CG16965	AE014134	11981591..11984380	5.15091	5.70514	52.1698	1.16583e-07	2.1576e-06	0.00206318
CG46317	AE014298	14261223..14264844	17.613	5.69621	51.8479	1.23235e-14	5.08365e-13	2.18089e-10
fs(1)M3	AE014298	complement(5958207..5964247)	2.23726	5.69551	51.8226	1.11997e-06	1.73405e-05	0.0198202
CG13795	AE014134	complement(7723045..7726298)	24.2895	5.69513	51.8091	0	0	0
CG12310	AE014296	complement(15050263..15050806)	37.3602	5.68875	51.5804	1.21503e-06	1.86977e-05	0.0215024
rgr	AE013599	8600415..8612295	1.5678	5.68845	51.5695	1.05757e-05	0.000136612	0.187159
slo	AE014297	24662491..24711595	2.77569	5.67925	51.2418	1.55168e-11	4.71014e-10	2.74601e-07
CG13928	AE014296	complement(1625791..1628377)	3.54544	5.67872	51.2229	5.49386e-07	8.91971e-06	0.00972248
dpr3	AE014134	complement(2058790..2109878)	1.89496	5.67848	51.2144	1.64654e-05	0.000204483	0.291388
CG2217	AE014297	complement(30418767..30422971)	1.74729	5.67727	51.1716	1.90731e-05	0.000232463	0.337537
Cyp12a5	AE014297	19132648..19134704	2.43586	5.67684	51.1562	7.10115e-05	0.00075933	1
Def	AE013599	complement(10054178..10054576)	330.927	5.67355	51.0399	1.17913e-09	2.7972e-08	2.08671e-05
CG15270	AE014134	15074776..15096915	0.592044	5.67192	50.982	0.00047082	0.00404667	1
5-HT1A	AE013599	19067155..19121958	1.16571	5.67183	50.9789	1.94585e-05	0.000236671	0.344357
rdgC	AE014296	20248080..20265554	1.48302	5.67126	50.959	5.56394e-06	7.56261e-05	0.0984651
Appl	AE014298	530501..579044	2.55327	5.66187	50.6284	2.25755e-08	4.63478e-07	0.000399518
CG3088	AE014296	complement(9600490..9601325)	2.56067	5.65585	50.4176	0.00228877	0.0164118	1
HisCl1	AE014297	11787176..11789393	3.12672	5.65335	50.3302	1.48919e-05	0.000186117	0.263542
Ctr1B	AE014297	8317612..8319205	18.7337	5.64562	50.0611	1.36701e-10	3.71613e-09	2.4192e-06
Jon99Ciii	AE014297	29922216..29923455	54.3854	5.64381	49.9985	1.90476e-06	2.85183e-05	0.0337086
dob	AE014298	15067007..15069091	18.7797	5.63793	49.7949	3.59939e-11	1.0494e-09	6.36984e-07
Patsas	AE014134	complement(12100765..12103285)	1.87191	5.63775	49.7888	0.000209518	0.0020064	1
spab	AE013599	complement(8963164..8968184)	9.62989	5.63725	49.7715	5.56904e-08	1.07947e-06	0.000985552
epsilonTry	AE013599	complement(11345237..11346066)	232.941	5.6323	49.6011	3.94128e-10	9.99267e-09	6.97489e-06
comm3	AE014296	complement(15613184..15647762)	2.40812	5.63083	49.5507	1.33061e-05	0.0001676	0.235478
TpnC41C	AE013599	complement(5065237..5070210)	9.94302	5.62954	49.5061	9.92708e-11	2.73644e-09	1.7568e-06
Ilp6	AE014298	complement(2331493..2334658)	7.1179	5.62853	49.4716	1.13018e-08	2.41264e-07	0.000200008
CG12541	AE014298	complement(7021608..7066052)	2.5921	5.62817	49.4593	1.1918e-05	0.000152504	0.210914
alpha-Est2	AE014297	7541810..7545230	17.6865	5.62608	49.3876	0	0	0
CG31267	AE014297	17134197..17135283	2.62024	5.61576	49.0358	0.00244832	0.0173659	1
Adgf-D	AE014297	complement(13703084..13705402)	65.624	5.61273	48.9326	0	0	0
GluClalpha	AE014297	19730715..19775231	2.36686	5.59446	48.3171	4.21972e-08	8.27897e-07	0.000746763
stnB	AE014298	complement(22980722..23004648)	1.68543	5.58255	47.9198	1.70148e-08	3.53831e-07	0.00030111
CG1315	AE014297	complement(6642262..6644434)	25.9802	5.58167	47.8907	1.4988e-14	6.16844e-13	2.65243e-10
dpr15	AE014297	complement(12138833..12158595)	0.997835	5.57498	47.6692	0.000686079	0.0056519	1
disco	AE014298	complement(16210598..16216750)	1.18413	5.57425	47.6448	0.000233114	0.00220847	1
pgc	AE013599	22330200..22332813	41.293	5.55944	47.1582	6.59003e-11	1.863e-09	1.16624e-06
mmd	AE014298	complement(15946936..15973159)	1.32009	5.54406	46.6583	2.21743e-07	3.89691e-06	0.00392419
mael	AE014296	22721203..22726234	5.54771	5.53844	46.4768	1.91252e-07	3.41188e-06	0.00338459
CG43109	AE013599	complement(18867848..18868167)	10.1522	5.53438	46.3462	0.001471	0.0111154	1
CG5724	AE014297	12739642..12741417	4.34796	5.53075	46.2298	9.14619e-06	0.000119366	0.16186
CG2993	AE014297	complement(7804665..7810014)	3.015	5.5279	46.1385	3.16452e-07	5.39524e-06	0.00560026
CG30280	AE013599	22113589..22114841	5.39656	5.52674	46.1015	3.90995e-05	0.000444124	0.691944
CG31974	AE014134	complement(141077..143091)	26.1072	5.52603	46.0788	2.22045e-16	1.08251e-14	3.92952e-12
Sgs4	AE014298	3250089..3251040	1.89429	5.52032	45.8968	0.00540569	0.0343499	1
CG4302	AE013599	complement(21212880..21214972)	32.4003	5.52005	45.8882	1.66533e-15	7.55678e-14	2.94714e-11
UK114	AE014134	complement(15274181..15275091)	417.519	5.51806	45.8248	0	0	0
CG15047	AE014298	18528683..18529593	17.6862	5.51232	45.643	3.16052e-09	7.15239e-08	5.59317e-05
CG42750	AE014134	complement(18159811..18275770)	0.749731	5.51216	45.6378	7.5605e-05	0.000803111	1
Syt1	AE014134	complement(2772327..2799979)	6.68574	5.50219	45.3234	4.30258e-10	1.08004e-08	7.61427e-06
CG10553	AE014297	complement(25316461..25318111)	177.366	5.50036	45.2662	5.6255e-13	1.92562e-11	9.95545e-09
cDIP	AE014297	complement(21159238..21161092)	11.4393	5.49635	45.1405	1.11177e-11	3.40987e-10	1.96749e-07
slam	AE014134	6372388..6377284	3.09878	5.49602	45.1303	6.28621e-06	8.47274e-05	0.111247
hwt	AE014298	complement(12516634..12568452)	0.795499	5.49522	45.105	1.16351e-05	0.000149207	0.205906
APC7	AE014298	6597088..6599699	7.74509	5.491	44.9734	2.01246e-07	3.57575e-06	0.00356144
Cyp12d1-p	AE013599	complement(11117225..11121884)	8.31572	5.49039	44.9545	1.77636e-15	8.01944e-14	3.14362e-11
CG15043	AE014298	complement(18493193..18494168)	65.1728	5.48679	44.8424	3.07532e-13	1.09947e-11	5.44239e-09
CG16886	AE014134	complement(13920707..13923553)	2.05998	5.48629	44.8269	0.000508049	0.00432464	1
Sox102F	AE014135	complement(800436..834393)	6.8237	5.48302	44.7254	2.73559e-13	9.81982e-12	4.84117e-09
sm	AE013599	complement(19517864..19631508)	2.25604	5.44432	43.5416	2.75224e-13	9.8596e-12	4.87064e-09
edin	AE014296	17494880..17495300	21.6524	5.41936	42.7946	0.00127918	0.00982108	1
Jon99Fii	AE014297	complement(30487016..30487928)	3.31555	5.41862	42.7729	0.00779175	0.0463186	1
arg	AE014298	509435..528028	66.4291	5.41688	42.7212	1.62559e-12	5.32741e-11	2.8768e-08
Hn	AE014296	7760453..7763166	152.845	5.41649	42.7097	0	0	0
CG13793	AE014134	complement(7716974..7719487)	4.35755	5.41343	42.6192	2.7871e-05	0.000326445	0.493233
DAAM	AE014298	complement(1289713..1322362)	1.57983	5.4095	42.5032	1.06476e-06	1.6558e-05	0.018843
Cyp12c1	AE014296	complement(18684259..18686319)	11.1487	5.4027	42.3035	5.11191e-09	1.12519e-07	9.04654e-05
CG43729	AE013599	15401096..15471884	3.24601	5.39841	42.1777	7.77156e-16	3.59095e-14	1.37533e-11
dpr21	AE013599	3066499..3191011	2.39437	5.39615	42.1118	0.00295197	0.0203234	1
Cyp4ac1	AE014134	5264001..5265899	15.016	5.3958	42.1014	9.64784e-14	3.64824e-12	1.70738e-09
nAChRalpha6	AE014134	complement(9793317..9886250)	2.42882	5.39396	42.0478	9.60391e-08	1.80425e-06	0.0016996
Irk2	AE014297	complement(23513617..23519445)	25.6012	5.38571	41.8079	2.37366e-13	8.55532e-12	4.20066e-09
CG15203	AE014298	11066552..11068379	60.2903	5.38163	41.6899	3.21965e-15	1.41035e-13	5.69781e-11
SmydA-2	AE014296	complement(19000985..19003252)	1.99754	5.37283	41.4366	0.000351793	0.0031699	1
CG31926	AE014134	1495460..1497071	2.31329	5.36944	41.3392	0.000947033	0.00751891	1
hoe1	AE014134	complement(4908581..4932384)	14.3627	5.36075	41.0909	4.00791e-14	1.57268e-12	7.09279e-10
CG9568	AE014134	9010583..9011358	8.81044	5.35715	40.9885	0.000331586	0.00300773	1
hgo	AE014134	11136393..11138565	8.06766	5.35666	40.9747	3.18242e-08	6.39265e-07	0.000563192
FucTA	AE014296	15147137..15154395	3.05868	5.35415	40.9035	1.62342e-06	2.45763e-05	0.0287297
CG31345	AE014297	complement(12811145..12817029)	14.232	5.34792	40.7272	3.78055e-08	7.45869e-07	0.000669044
Nrx-1	AE014297	22468512..22486969	1.47006	5.34123	40.5388	5.08608e-08	9.90192e-07	0.000900084
CG11878	AE014297	25273837..25275237	7.27938	5.33518	40.3691	2.45291e-07	4.24747e-06	0.00434091
CG31516	AE014297	complement(4218463..4220130)	4.73432	5.33218	40.2852	6.06289e-05	0.00065906	1
CG5819	AE013599	22293400..22296955	7.42029	5.32591	40.1105	1.50857e-12	4.96888e-11	2.66972e-08
CG4586	AE014298	6969918..6972265	2.94043	5.30195	39.4499	2.77356e-05	0.000325704	0.490836
alrm	AE014297	complement(25381065..25382781)	6.24682	5.29956	39.3845	5.9475e-07	9.57358e-06	0.0105253
CG11911	AE014134	complement(320279..321248)	20.3731	5.29833	39.351	4.16888e-07	6.97982e-06	0.00737767
jtb	AE013599	16432244..16433183	32.0754	5.29242	39.1902	2.35969e-10	6.19576e-09	4.17594e-06
stj	AE013599	13805794..13819571	3.43301	5.28784	39.0659	4.84065e-09	1.0735e-07	8.5665e-05
Nos	AE014134	complement(10804274..10837511)	0.377195	5.27959	38.8431	0.00295371	0.0203234	1
CG14196	AE014298	complement(19236059..19241840)	12.5397	5.27509	38.7223	1.17715e-10	3.21979e-09	2.0832e-06
CG14990	AE014296	4093207..4094344	16.9246	5.27425	38.6998	1.92618e-08	3.97755e-07	0.000340876
Myo81F	AE014297	567076..2532932	0.262115	5.27118	38.6173	0.00548672	0.0347899	1
CG32647	AE014298	complement(12771844..12784958)	7.84391	5.2708	38.6073	2.42029e-14	9.75668e-13	4.28318e-10
Tsp42Ed	AE013599	complement(7009498..7011739)	166.988	5.25759	38.2554	1.52656e-13	5.63997e-12	2.70155e-09
Vha68-1	AE014134	complement(13000770..13004107)	35.148	5.25403	38.161	0	0	0
fat-spondin	AE013599	17054002..17059299	70.7721	5.25237	38.1173	0	0	0
AcCoAS	AE014296	complement(21270722..21280243)	39.791	5.25093	38.0791	0	0	0
CG16704	AE014134	complement(3692123..3692587)	172.367	5.24875	38.0217	1.03484e-12	3.44888e-11	1.83135e-08
CG1358	AE013599	complement(7595265..7620711)	9.28853	5.24385	37.8927	1.3892e-10	3.77065e-09	2.45846e-06
beat-VII	AE014297	complement(26645282..26681966)	1.09529	5.24132	37.8264	0.000128353	0.00128695	1
CG11407	AE014297	19781246..19783145	6.95585	5.23893	37.7637	9.92496e-07	1.55435e-05	0.0175642
tau	AE014297	complement(27639886..27656996)	4.58775	5.23761	37.7293	1.66817e-09	3.89466e-08	2.95215e-05
CG4607	AE014298	7069413..7072689	18.9027	5.23556	37.6756	1.66533e-15	7.55678e-14	2.94714e-11
CG13685	AE014296	7747344..7750552	1.89045	5.22645	37.4384	5.75197e-05	0.00062835	1
eag	AE014298	14955477..15009989	0.759109	5.22377	37.3689	1.14172e-05	0.000146625	0.202049
pirk	AE013599	complement(21660967..21662995)	10.6486	5.22338	37.359	2.10013e-07	3.71659e-06	0.00371659
cmpy	AE014296	complement(20712838..20719200)	2.52346	5.22086	37.2936	5.46404e-05	0.000600111	0.966972
CG7888	AE014296	11054035..11059659	29.567	5.216	37.1682	2.56658e-11	7.59545e-10	4.54208e-07
png	AE014298	complement(1356488..1357601)	44.9248	5.21232	37.0735	1.99061e-08	4.10103e-07	0.000352278
CG31161	AE014297	22616511..22618300	0.82777	5.19146	36.5415	0.00795964	0.0471899	1
meso18E	AE014298	complement(19706418..19713045)	2.24704	5.187	36.4286	0.000209096	0.00200345	1
NimC2	AE014134	13980126..13983269	1.71053	5.17131	36.0345	0.000135336	0.00135008	1
Cyp28d1	AE014134	5210460..5212445	38.7089	5.17021	36.007	0	0	0
CG30411	AE013599	23415939..23417238	10.5011	5.16717	35.9314	3.27181e-06	4.66946e-05	0.0579013
CG13658	AE014297	25287474..25288930	4.16426	5.16596	35.9013	4.4951e-05	0.000501259	0.795498
CG43175	AE014297	17630717..17645262	15.052	5.15208	35.5576	3.89124e-05	0.000442566	0.688633
CG2678	AE014297	7913851..7916550	3.88655	5.14657	35.4219	2.37455e-05	0.00028336	0.420223
CG8519	AE014296	6704860..6709000	6.81345	5.13764	35.2033	2.20901e-06	3.26045e-05	0.0390928
bcd	AE014297	complement(6755842..6759466)	3.82101	5.13545	35.15	5.12783e-06	7.01292e-05	0.0907472
Mos	AE013599	complement(12751483..12752936)	17.6798	5.13223	35.0716	1.46415e-07	2.65754e-06	0.0025911
Arpc3B	AE014298	complement(17104571..17105852)	8.97399	5.12606	34.9219	5.46634e-05	0.000600111	0.967378
CG14141	AE014296	11201351..11202158	23.7959	5.11996	34.7746	8.86924e-08	1.67871e-06	0.00156959
rpk	AE014297	4645981..4648884	13.6489	5.11954	34.7645	2.54306e-10	6.62807e-09	4.50046e-06
AQP	AE013599	complement(13212405..13214496)	26.3934	5.11915	34.755	9.26703e-13	3.11785e-11	1.63999e-08
CG10433	AE013599	complement(21605676..21608125)	629.204	5.11724	34.7089	0	0	0
CG14120	AE014296	12885039..12889244	1.23903	5.11627	34.6857	7.69271e-05	0.000815686	1
CG15412	AE014134	complement(3373567..3375711)	19.0187	5.11564	34.6707	4.73599e-12	1.50202e-10	8.38128e-08
Gbs-76A	AE014296	complement(19281364..19292766)	11.9116	5.11022	34.5407	0	0	0
CG6044	AE013599	22404177..22408540	11.9772	5.10694	34.462	2.92995e-09	6.65613e-08	5.18512e-05
CG7737	AE013599	11222871..11226746	5.04422	5.10522	34.4212	8.47861e-07	1.3397e-05	0.0150046
CG4629	AE014134	complement(1083091..1102504)	1.98629	5.10463	34.407	0.0006499	0.00538197	1
dpr1	AE013599	20698483..20750442	2.03734	5.10296	34.3673	4.53511e-05	0.000505084	0.802579
futsch	AE014298	1409069..1453686	1.98363	5.09786	34.2459	2.38332e-12	7.72482e-11	4.21775e-08
Alk	AE013599	complement(16625293..16640011)	1.46752	5.09208	34.1091	2.21067e-07	3.88888e-06	0.00391222
dpr19	AE014134	10376168..10379905	4.85236	5.08713	33.9921	6.14728e-07	9.85366e-06	0.0108788
Syn	AE014297	10190689..10222442	1.43756	5.08426	33.9246	2.58813e-05	0.000306827	0.458022
CG8997	AE014134	complement(13843915..13845325)	15.292	5.08391	33.9164	4.27352e-07	7.12803e-06	0.00756284
CG43693	AE014296	complement(11036358..11051371)	26.4748	5.07965	33.8163	7.11734e-11	2.00566e-09	1.25956e-06
CG6356	AE014297	24283955..24288617	7.90051	5.07931	33.8085	1.26688e-07	2.33057e-06	0.00224201
CG10560	AE014297	complement(25318550..25320101)	123.553	5.07804	33.7786	2.32017e-09	5.32555e-08	4.106e-05
CG2082	AE014297	complement(5758680..5781076)	2.97429	5.07774	33.7716	4.70535e-07	7.79688e-06	0.00832707
Sh	AE014298	complement(17924307..18063247)	2.06911	5.07689	33.7517	1.70148e-11	5.15602e-10	3.01112e-07
cpx	AE014297	4280221..4304604	10.3411	5.07284	33.6571	0	0	0
mex1	AE014296	complement(15517424..15519592)	7.26288	5.06834	33.5524	4.88935e-06	6.72315e-05	0.0865269
CG7460	AE014296	17740540..17742540	1.44997	5.06649	33.5094	0.00112829	0.0087807	1
Pal2	AE013599	23688077..23690838	26.5398	5.05158	33.1647	8.99281e-15	3.77123e-13	1.59146e-10
CG34116	AE014296	complement(19805241..19806036)	4.17388	5.04506	33.0152	0.00119534	0.00925051	1
CG17364	AE014296	complement(13977905..13993400)	0.281527	5.03841	32.8634	0.00531653	0.0338882	1
CG14687	AE014297	10792904..10793643	80.5194	5.02298	32.5138	2.5165e-11	7.47223e-10	4.45345e-07
CG9510	AE014134	complement(8939725..8942105)	33.5689	5.01903	32.4249	3.33067e-16	1.59737e-14	5.89429e-12
CG15406	AE014134	3309222..3311682	6.95679	5.012	32.2672	8.66678e-07	1.36821e-05	0.0153376
Dop1R1	AE014297	complement(14165379..14214810)	0.560909	5.01002	32.223	1.27649e-05	0.000161819	0.2259
CG3253	AE013599	24114398..24116359	2.30978	5.00366	32.0814	0.000619461	0.00517348	1
CG6967	AE013599	17062775..17066546	2.94316	5.00273	32.0607	1.83571e-06	2.75777e-05	0.0324865
mGluR	AE014135	936819..949441	0.487915	4.99314	31.8481	0.00102657	0.00808513	1
Gs1	AE014134	132077..134472	52.8387	4.98327	31.631	1.11022e-16	5.51899e-15	1.96476e-12
CG31676	AE014134	20840750..20849182	156.735	4.97164	31.3771	0	0	0
Shawl	AE014134	complement(9370309..9415156)	0.252493	4.97123	31.3681	0.00752866	0.0450422	1
CG4783	AE014297	19948443..19948907	19.2812	4.96775	31.2926	4.4405e-05	0.000495795	0.785835
Cdk5alpha	AE014134	complement(10308131..10310956)	5.98782	4.96713	31.2792	1.98777e-06	2.96107e-05	0.0351775
qua	AE014134	complement(17486806..17497208)	3.65397	4.96455	31.2233	1.42678e-06	2.17214e-05	0.0252497
Fmo-1	AE013599	23962956..23964641	9.03339	4.96145	31.1563	8.30402e-07	1.31563e-05	0.0146956
FASN2	AE014134	3043947..3056143	13.683	4.95784	31.0785	5.68212e-13	1.94125e-11	1.00557e-08
CG7582	AE014297	complement(29680241..29682278)	18.9776	4.95721	31.0648	4.291e-10	1.07866e-08	7.59378e-06
CG15385	AE014134	complement(2209574..2212571)	6.36625	4.95584	31.0354	8.89738e-08	1.68223e-06	0.00157457
Naam	AE014297	19671450..19698742	4.36354	4.94609	30.8262	4.46784e-06	6.20137e-05	0.0790674
CG16779	AE014297	complement(9461084..9493677)	0.864344	4.94526	30.8086	1.72847e-06	2.60774e-05	0.0305888
CG5194	AE014296	complement(9008624..9009838)	6.39274	4.94302	30.7608	0.000370983	0.00331245	1
Cyp311a1	AE014298	complement(12029754..12031465)	25.7473	4.9351	30.5923	4.88498e-14	1.90838e-12	8.64495e-10
CG7470	AE014296	21972002..21984606	8.30731	4.93198	30.5264	1.41839e-09	3.34239e-08	2.51013e-05
Srpk79D	AE014296	22273985..22284335	0.904263	4.92943	30.4724	4.45544e-05	0.00049715	0.78848
santa-maria	AE014134	complement(7445355..7451244)	3.48135	4.92631	30.4065	5.59108e-09	1.22306e-07	9.89454e-05
Mal-B2	AE014134	11849958..11852881	78.6404	4.91994	30.2726	4.60743e-13	1.59565e-11	8.15376e-09
CG18327	AE013599	14166982..14168233	11.3449	4.91836	30.2394	2.34489e-06	3.44377e-05	0.0414974
spn-E	AE014297	15837419..15844415	1.33635	4.91099	30.0854	0.000108655	0.00110956	1
cup	AE014134	6663664..6674780	3.94803	4.91081	30.0815	3.34237e-08	6.67606e-07	0.000591499
Rab3	AE013599	complement(10721335..10729203)	7.74795	4.89123	29.6761	3.27933e-09	7.40234e-08	5.80344e-05
toe	AE014296	complement(12422510..12432668)	1.40682	4.88486	29.5453	0.00199744	0.0145768	1
CG5958	AE014134	complement(7430530..7433516)	198.811	4.8831	29.5094	0	0	0
SPR	AE014298	5446656..5494012	6.17173	4.88014	29.449	2.32657e-07	4.05648e-06	0.00411733
l(3)72Dr	AE014296	16237723..16239462	1.35768	4.87803	29.4059	0.00754828	0.0451443	1
CG17778	AE014298	494614..496369	4.39934	4.87551	29.3546	0.000149652	0.00147221	1
CG15550	AE014297	complement(30936589..30937102)	3.54025	4.87427	29.3294	0.00824663	0.048566	1
Cyp6a19	AE013599	14877786..14879752	7.59087	4.85734	28.9872	5.9008e-05	0.000643417	1
plu	AE013599	complement(20262958..20263684)	31.1722	4.85437	28.9274	1.32791e-05	0.000167379	0.234999
CG17270	AE014297	complement(20816445..20818929)	5.97049	4.85289	28.8979	4.2248e-05	0.000474104	0.747662
CG43324	AE013599	17563606..17564351	33.041	4.85243	28.8886	6.67885e-10	1.63254e-08	1.18196e-05
cac	AE014298	complement(11931280..11985087)	1.21125	4.84478	28.7358	6.46566e-07	1.03363e-05	0.0114423
CG11617	AE014134	complement(204743..207297)	6.95975	4.84466	28.7335	3.46902e-06	4.93498e-05	0.0613912
Nlg4	AE014297	20204809..20245473	0.344763	4.83243	28.4909	0.00342552	0.0230938	1
lectin-24Db	AE014134	4188123..4189284	53.6036	4.83231	28.4885	2.22045e-16	1.08251e-14	3.92952e-12
Idgf1	AE014134	16445278..16446793	99.8769	4.82296	28.3046	0	0	0
CG43347	AE014298	complement(10602641..10620190)	0.136645	4.81634	28.175	0.00817003	0.0482111	1
lectin-28C	AE014134	7857077..7860120	31.9624	4.81549	28.1583	0	0	0
NfI	AE014135	complement(268175..276369)	2.19593	4.81317	28.1131	4.54891e-06	6.28922e-05	0.080502
CG18003	AE013599	10883547..10884936	60.136	4.81034	28.058	1.19717e-08	2.54644e-07	0.000211864
CG42240	AE014298	6330842..6333028	7.03435	4.80941	28.04	2.26801e-07	3.97003e-06	0.0040137
CG7763	AE013599	11414510..11415462	3.65467	4.79259	27.7149	0.00100794	0.00795254	1
CG42867	AE013599	22665646..22666145	13.1879	4.79152	27.6944	0.000194677	0.00187749	1
CG10947	AE014134	complement(20385293..20414800)	2.86298	4.78825	27.6316	2.23819e-05	0.000269634	0.396092
CG14406	AE014298	complement(14909873..14910845)	7.54867	4.78416	27.5534	0.000117821	0.00119352	1
TBC1D16	AE014134	complement(10432687..10435656)	8.2493	4.77999	27.4739	3.63403e-08	7.2179e-07	0.000643115
Cp7Fc	AE014298	8477117..8478320	182.306	4.77873	27.45	1.63901e-05	0.00020369	0.290055
qvr	AE013599	11442505..11451604	4.07092	4.77767	27.4298	3.12058e-08	6.2827e-07	0.00055225
scrt	AE014296	3983896..3994003	1.86026	4.77255	27.3326	1.43195e-07	2.60178e-06	0.00253413
DIP-theta	AE014134	complement(5626291..5658560)	1.16918	4.77253	27.3322	0.00092191	0.00734447	1
aub	AE014134	complement(10997819..11001476)	6.54002	4.77175	27.3174	3.09408e-06	4.43009e-05	0.054756
IA-2	AE014134	complement(1008378..1048053)	15.8814	4.77136	27.31	3.33067e-16	1.59737e-14	5.89429e-12
CG17323	AE014134	18823548..18826716	16.2766	4.77118	27.3066	3.38385e-12	1.0888e-10	5.9884e-08
side	AE014297	complement(27375088..27437482)	0.635534	4.76636	27.2156	0.000121448	0.00122535	1
CG4753	AE014296	complement(16378974..16381570)	31.1113	4.76473	27.1848	1.27875e-12	4.2458e-11	2.26301e-08
CG7997	AE013599	complement(16341251..16344182)	41.2779	4.7638	27.1673	6.75016e-14	2.60824e-12	1.19458e-09
NtR	AE013599	22127808..22130184	51.9696	4.75289	26.9626	0	0	0
Mdr50	AE013599	14246966..14252597	0.725793	4.74869	26.8843	0.00106439	0.00833102	1
tty	AE014298	complement(21328613..21339676)	0.294146	4.74772	26.8661	0.00278512	0.0194125	1
Mal-A5	AE013599	8462753..8465092	75.167	4.74261	26.7712	0	0	0
bru3	AE014296	complement(13521907..13803400)	1.24432	4.74104	26.7422	7.33882e-08	1.40103e-06	0.00129875
CG16713	AE014134	complement(3695032..3695411)	250.582	4.74025	26.7275	2.27254e-08	4.66016e-07	0.000402172
ZnT35C	AE014134	complement(15228728..15247714)	12.4727	4.73736	26.674	4.51049e-07	7.50208e-06	0.00798221
rdo	AE014134	18012380..18070246	0.63806	4.73509	26.632	0.00481801	0.0311297	1
CG14688	AE014297	complement(10677737..10680925)	87.9104	4.73333	26.5996	0	0	0
p38c	AE014297	complement(24149020..24150203)	4.76209	4.73187	26.5726	0.000368668	0.00329842	1
CG31086	AE014297	26185251..26186227	8.31947	4.73116	26.5596	0.000310037	0.00284286	1
X11Lbeta	AE014298	10627737..10710947	0.374946	4.71916	26.3395	0.000548892	0.00463221	1
Sardh	AE013599	complement(17753555..17756422)	2.31227	4.70785	26.1339	0.00064024	0.0053219	1
CG3703	AE014298	complement(942474..945773)	2.79519	4.70168	26.0224	0.000142379	0.00141079	1
Cyp6a8	AE013599	complement(14887171..14889010)	284.044	4.69746	25.9464	1.79033e-09	4.15794e-08	3.16835e-05
CG8952	AE014298	complement(15765470..15766445)	8.71003	4.69737	25.9447	0.000105773	0.00108263	1
Dsk	AE014297	complement(4189692..4190260)	11.5863	4.6872	25.7625	0.00022544	0.00214495	1
CG42540	AE014296	4556087..4592295	1.93036	4.68321	25.6913	3.56474e-05	0.000408847	0.630851
Sgs7	AE014296	11509861..11510247	9.26534	4.67978	25.6304	0.00809958	0.0478592	1
onecut	AE014135	complement(598555..607649)	1.06167	4.67685	25.5784	0.000111216	0.00113244	1
Prm	AE014296	complement(8732858..8745310)	35.0865	4.67568	25.5576	2.69208e-09	6.14731e-08	4.76417e-05
CG42807	AE013599	complement(13570595..13572759)	95.0798	4.66529	25.3742	3.55791e-08	7.08261e-07	0.000629644
CG17167	AE014298	23068301..23081144	0.725634	4.64486	25.0174	0.00555757	0.0351133	1
wun2	AE013599	9414342..9417846	8.70953	4.62712	24.7117	1.58473e-08	3.31501e-07	0.00028045
Sik2	AE014298	complement(2055310..2061915)	2.21458	4.62519	24.6786	5.41496e-07	8.82399e-06	0.00958286
Rgk2	AE013599	18539585..18548969	1.91819	4.61667	24.5333	3.60698e-05	0.000413424	0.638327
sage	AE014297	complement(9262654..9264142)	5.157	4.60928	24.408	0.000830539	0.00669615	1
Gbs-70E	AE014296	complement(14540937..14550975)	34.1298	4.60735	24.3753	6.96998e-13	2.37207e-11	1.23348e-08
Galk	AE014296	complement(8982212..8986091)	48.5421	4.60392	24.3174	0	0	0
CG42846	AE014296	complement(230971..231604)	46.247	4.60243	24.2923	1.18315e-08	2.51963e-07	0.000209381
fkh	AE014297	complement(28580976..28585264)	0.879157	4.60241	24.292	0.00192891	0.0141232	1
CG18135	AE014296	complement(18990026..18998283)	74.527	4.60159	24.2781	0	0	0
Mdr49	AE013599	complement(12940323..12946347)	3.75208	4.60102	24.2686	4.52395e-09	1.0087e-07	8.00604e-05
CG31661	AE014134	1497243..1498583	3.05568	4.59372	24.1461	0.0047141	0.03057	1
Tbh	AE014298	7995697..8027394	3.06265	4.5905	24.0923	3.96169e-05	0.000449136	0.701101
CG34330	AE014298	complement(19068275..19068973)	36.1949	4.58155	23.9433	6.08796e-11	1.72935e-09	1.07739e-06
Schip1	AE014134	complement(10328200..10331116)	2.26873	4.57885	23.8985	0.000871706	0.00699936	1
Cht9	AE013599	complement(21067992..21069286)	6.13777	4.57784	23.8818	0.000725604	0.00594217	1
CG17189	AE014297	27101406..27102917	27.196	4.57521	23.8383	2.86462e-10	7.43331e-09	5.06952e-06
HDAC6	AE014298	15333310..15340360	4.27516	4.56949	23.744	2.17775e-09	5.01167e-08	3.85397e-05
Scgbeta	AE014297	complement(12421236..12422429)	10.0246	4.56809	23.7209	1.09581e-05	0.000141037	0.193925
inaC	AE013599	16898535..16901575	5.68336	4.56185	23.6186	1.79744e-05	0.000220744	0.318093
CG13321	AE013599	12953112..12955712	27.5009	4.5612	23.6079	1.25244e-06	1.92566e-05	0.0221644
Ace	AE014297	complement(13222951..13259517)	3.32187	4.5606	23.5982	7.58939e-10	1.84491e-08	1.34309e-05
CG15422	AE014134	4004984..4005670	17.8496	4.55613	23.5251	1.74033e-05	0.000214834	0.307986
Ank2	AE014296	complement(7655389..7718395)	1.78904	4.5551	23.5084	2.00284e-13	7.3081e-12	3.54443e-09
CG7781	AE014134	complement(8321280..8325409)	23.7643	4.54805	23.3938	1.10454e-07	2.05976e-06	0.00195471
bmm	AE014296	complement(14776496..14786412)	12.4928	4.54695	23.3759	1.51057e-12	4.96888e-11	2.67325e-08
CG11825	AE013599	complement(10420414..10423650)	6.96337	4.54572	23.3559	4.5945e-05	0.000511376	0.813088
Ance-5	AE013599	complement(24888628..24891023)	24.272	4.54516	23.3469	5.55112e-16	2.61272e-14	9.82381e-12
fne	AE014298	12917477..12950417	3.82199	4.54452	23.3365	1.2665e-09	2.99243e-08	2.24133e-05
CG6329	AE013599	13826371..13833503	11.27	4.53648	23.2069	2.17236e-07	3.83293e-06	0.00384443
CG12766	AE014296	complement(3938624..3940125)	7.59694	4.52687	23.0528	0.000196701	0.00189392	1
mag	AE014296	20460683..20462274	2.97927	4.51736	22.9013	0.00157691	0.0118499	1
CG1889	AE014298	9965241..9966959	4.9247	4.51418	22.8509	0.000134036	0.00134013	1
CG6048	AE014298	5952565..5954046	3.76453	4.51371	22.8434	0.000781122	0.00634336	1
CG7589	AE014296	17470127..17474517	14.611	4.51246	22.8236	1.03868e-07	1.94514e-06	0.00183815
Rim	AE014297	complement(17872748..17916578)	2.09621	4.51121	22.8039	4.39758e-07	7.32806e-06	0.0077824
nrv3	AE014134	21380000..21393319	15.4332	4.5106	22.7942	2.77659e-11	8.17593e-10	4.91373e-07
kar	AE014297	complement(12682186..12689367)	8.49195	4.50465	22.7004	8.43053e-10	2.02986e-08	1.49195e-05
CG31183	AE014297	complement(15857871..15875939)	0.702003	4.4968	22.5773	0.00229734	0.0164599	1
metro	AE013599	complement(11226458..11232516)	6.72199	4.49443	22.5402	5.48854e-06	7.4716e-05	0.0971308
CG7708	AE014297	18680604..18686739	2.07827	4.49092	22.4854	1.76773e-05	0.000217549	0.312835
CG34253	AE014296	complement(18086674..18087320)	71.0539	4.48135	22.3367	1.28185e-08	2.72002e-07	0.00022685
lov	AE013599	complement(25085780..25139627)	0.366751	4.47451	22.2311	0.00584428	0.036624	1
CG42337	AE014296	complement(21183313..21193363)	1.35866	4.47205	22.1933	0.000122076	0.00123099	1
stnA	AE014298	complement(22980722..23004648)	1.55393	4.46665	22.1103	8.59228e-06	0.000113054	0.152057
CG4259	AE014134	complement(2127309..2129237)	25.4557	4.46298	22.0541	1.84805e-10	4.91065e-09	3.27049e-06
CG10407	AE014297	complement(16044747..16046130)	28.6108	4.46042	22.0152	7.25072e-05	0.00077392	1
Syt4	AE014297	7266065..7270809	6.61464	4.4591	21.995	1.51438e-07	2.74591e-06	0.00268001
CG31262	AE014297	complement(17217116..17223074)	3.07167	4.45777	21.9747	0.000616526	0.00515383	1
Gale	AE014296	648555..651311	184.246	4.45311	21.9038	0	0	0
Nlg3	AE014297	complement(7570281..7639434)	1.5017	4.4528	21.8991	9.88436e-06	0.000128055	0.174924
CG13650	AE014297	complement(25109226..25112516)	3.21063	4.44816	21.8288	0.000244064	0.00229744	1
CG13084	AE014134	19484930..19486532	12.4012	4.44764	21.8209	0.000376665	0.00335304	1
CG3822	AE014297	complement(20860187..20866231)	1.73868	4.44219	21.7386	0.000945775	0.00751229	1
CG13559	AE013599	23502946..23503815	4.42706	4.44004	21.7063	0.00118831	0.00920734	1
CG11899	AE014297	29200454..29201770	374.721	4.43927	21.6947	1.23235e-14	5.08365e-13	2.18089e-10
CG34054	AE013599	complement(11409810..11410438)	30.5051	4.43769	21.6709	1.78276e-05	0.000219246	0.315495
Tsp5D	AE014298	complement(6069131..6074857)	8.0897	4.43162	21.58	4.24939e-07	7.09448e-06	0.00752014
Cyp4e1	AE013599	8447451..8449745	1.54315	4.41746	21.3693	0.00189227	0.013905	1
CG1909	AE014135	583108..589348	4.47294	4.41332	21.308	1.85442e-05	0.000227112	0.328177
CG34424	AE013599	23359215..23360266	118.705	4.41269	21.2987	2.22045e-16	1.08251e-14	3.92952e-12
igl	AE013599	15155437..15190292	6.41288	4.40788	21.2277	6.84339e-06	9.14019e-05	0.121108
CG32813	AE014298	1380914..1392843	0.398026	4.39782	21.0802	0.00392904	0.0260713	1
Dat	AE013599	24139563..24157762	105.129	4.39505	21.0399	0	0	0
CG42390	AE014297	22120061..22133367	3.60182	4.39447	21.0313	7.46517e-09	1.61308e-07	0.000132111
kcc	AE013599	23907654..23925066	15.4294	4.38776	20.9338	5.53875e-10	1.36898e-08	9.80193e-06
CG4467	AE014297	complement(23227727..23248903)	2.41061	4.38251	20.8578	2.21202e-05	0.000266845	0.391461
CG31704	AE014134	11840691..11841204	18.3468	4.38111	20.8374	0.000154329	0.00151425	1
GlcAT-P	AE014296	complement(11176954..11197536)	4.19408	4.36959	20.6717	2.58635e-07	4.46108e-06	0.00457707
CG7730	AE014296	17027515..17029814	2.92717	4.36929	20.6674	0.000698492	0.00573606	1
Tsp29Fa	AE014134	8933962..8936096	21.3077	4.36086	20.547	1.36506e-08	2.87932e-07	0.000241575
SPARC	AE014297	complement(26869238..26871995)	387.61	4.35897	20.5202	3.15943e-10	8.15051e-09	5.59125e-06
CG14523	AE014297	complement(28878024..28880122)	23.1532	4.35848	20.5132	5.13251e-11	1.46737e-09	9.083e-07
CG5096	AE014134	10382263..10384723	4.11597	4.35492	20.4627	0.000140455	0.00139407	1
St3	AE013599	23683377..23687980	8.8124	4.34912	20.3806	5.44027e-07	8.85708e-06	0.00962765
CG4721	AE014297	complement(22763960..22766172)	48.2245	4.34343	20.3003	1.99445e-07	3.54732e-06	0.00352959
DAT	AE013599	complement(16558567..16565238)	2.21119	4.3284	20.09	0.00113959	0.00885707	1
CG7509	AE014296	complement(4803077..4805274)	2.52839	4.32296	20.0143	0.00244247	0.0173383	1
CG10131	AE013599	14629910..14631023	65.4398	4.32074	19.9835	5.15255e-13	1.77748e-11	9.11846e-09
dati	AE014135	complement(375640..395605)	1.42027	4.31871	19.9554	2.63189e-05	0.00031134	0.465765
Lrp4	AE014298	15910870..15921013	2.03477	4.31773	19.9418	4.02547e-06	5.67187e-05	0.0712387
Pebp1	AE014297	22466034..22466679	95.8016	4.31763	19.9406	3.38063e-13	1.19177e-11	5.9827e-09
CG11178	AE014298	13605681..13609529	1.08013	4.30455	19.7605	0.00488013	0.0315081	1
Rbp9	AE014134	2954762..2968434	2.15288	4.30399	19.7529	4.55691e-07	7.57218e-06	0.00806437
CG31343	AE014297	21745266..21749003	5.25328	4.30126	19.7156	9.60223e-05	0.000993747	1
dsb	AE014296	complement(1893408..1910197)	4.41353	4.30125	19.7154	2.92049e-06	4.20194e-05	0.0516838
CG44008	AE014134	complement(11841502..11842445)	102.228	4.30015	19.7004	0	0	0
CG9164	AE014298	complement(15380371..15385441)	1.16484	4.29739	19.6627	0.00024245	0.0022859	1
CG34198	AE013599	complement(19682446..19682977)	3.573	4.29149	19.5824	0.00645999	0.0397367	1
CG13285	AE014296	complement(5533968..5535759)	6.24043	4.29079	19.5729	0.000319613	0.00291406	1
CG15695	AE014297	20842140..20844981	3.98513	4.28474	19.491	5.12476e-05	0.000566123	0.906929
Teh2	AE014296	complement(4178980..4188023)	4.02232	4.28274	19.4641	2.87952e-05	0.000335918	0.509588
Pepck	AE013599	18536767..18539416	111.21	4.28101	19.4408	0	0	0
CG45087	AE013599	18536767..18539416	108.547	4.27998	19.4268	0	0	0
Cyp4p1	AE013599	9240041..9242139	45.7045	4.27654	19.3806	1.76525e-13	6.45449e-12	3.12397e-09
Mes2	AE014296	22945657..22952248	3.71957	4.2713	19.3103	0.000106056	0.0010849	1
CG7378	AE014298	18900410..18911843	43.7236	4.26917	19.2819	0	0	0
Cyp6a20	AE013599	14882118..14884046	23.6511	4.26846	19.2723	8.73634e-13	2.96182e-11	1.54607e-08
CG30031	AE013599	11350811..11351621	117.857	4.26742	19.2585	4.12616e-06	5.7861e-05	0.0730206
CG5849	AE014297	21740105..21744431	3.96399	4.26179	19.1835	1.52564e-05	0.00019027	0.269993
Gat	AE014135	629691..635350	6.64893	4.26021	19.1625	1.88152e-05	0.000229644	0.332973
Gabat	AE014296	complement(19997714..20000686)	60.8847	4.25963	19.1548	9.95717e-11	2.74047e-09	1.76212e-06
CG42741	AE013599	complement(23011078..23042943)	3.63351	4.25957	19.1539	3.23051e-05	0.000373174	0.571703
CG42521	AE014296	complement(10623066..10623576)	38.7858	4.24789	18.9995	0.000181754	0.00176247	1
CG3734	AE014297	19387861..19389866	1.16281	4.24575	18.9714	0.00843996	0.0494249	1
CG13907	AE014296	complement(877291..882013)	4.73759	4.24546	18.9676	3.7468e-10	9.5406e-09	6.63072e-06
CG18088	AE014134	8967535..8970627	1.96948	4.23972	18.8922	0.00723972	0.0436529	1
CG1461	AE014298	14261223..14265379	19.6245	4.23707	18.8575	2.69448e-10	7.01238e-09	4.76842e-06
Teh1	AE014297	complement(9826081..9868120)	0.864956	4.23363	18.8126	0.00402698	0.0266015	1
CG3831	AE013599	complement(22938987..22941169)	28.9327	4.23055	18.7726	2.38732e-07	4.14606e-06	0.00422484
CG5646	AE014297	complement(27559379..27561319)	36.5918	4.22247	18.6677	1.58851e-10	4.27232e-09	2.81119e-06
Cyp6g1	AE013599	12185667..12188431	116.325	4.22163	18.6569	2.33227e-05	0.00027888	0.412742
ebd1	AE014296	complement(682885..685549)	11.9153	4.21932	18.627	3.3351e-08	6.66908e-07	0.000590213
CG7990	AE014298	complement(19196058..19201979)	2.69495	4.21558	18.5787	3.71223e-05	0.000424388	0.656953
CG3987	AE014297	15139958..15141715	10.2537	4.20646	18.4617	9.36998e-06	0.000121927	0.16582
2mit	AE014297	complement(13121951..13155687)	1.22982	4.2054	18.4482	2.91007e-05	0.000338812	0.514995
CG31808	AE014134	complement(16704286..16716195)	22.8151	4.19254	18.2844	2.57454e-08	5.24904e-07	0.000455617
CG4587	AE014134	complement(15644183..15718272)	1.65058	4.19103	18.2652	4.66698e-05	0.000518791	0.825916
CG5707	AE014296	complement(2189160..2192221)	59.2316	4.18406	18.1772	0	0	0
CG46308	AE014134	13461774..13500427	0.926849	4.18206	18.1521	0.000757229	0.00617828	1
Hsp22	AE014296	9372931..9374964	46.4616	4.17256	18.0328	2.28484e-13	8.26887e-12	4.04348e-09
CG42322	AE014297	20740108..20756639	0.732985	4.17239	18.0307	0.00311425	0.0212955	1
CG17716	AE013599	13623044..13749367	1.54057	4.17066	18.0092	0.000115469	0.00117103	1
Col4a1	AE014134	5029609..5037279	9.27413	4.16718	17.9658	2.44249e-15	1.08333e-13	4.32248e-11
scro	AE014296	24724162..24758036	1.5129	4.16314	17.9156	0.00594213	0.03714	1
Ent3	AE014296	12853646..12857428	3.87941	4.16053	17.8832	3.90133e-05	0.000443429	0.690418
para	AE014298	complement(16455027..16533096)	1.77109	4.15628	17.8305	1.3204e-07	2.41896e-06	0.00233671
CG6435	AE013599	16873772..16874977	14.8631	4.15519	17.8171	7.73655e-05	0.000819843	1
CG7953	AE014134	13847925..13849223	8.95944	4.15453	17.809	0.00121636	0.00939178	1
Rgk1	AE013599	complement(19311148..19356525)	0.668776	4.15434	17.8066	0.00138526	0.0105259	1
CG34291	AE014297	complement(26425290..26425781)	140.984	4.15327	17.7934	1.42415e-08	3.00037e-07	0.000252031
Eglp4	AE013599	complement(23607592..23614710)	90.2928	4.14785	17.7266	9.47342e-12	2.9361e-10	1.67651e-07
CG44247	AE013599	24876691..24881221	2.47024	4.14521	17.6942	0.000633314	0.00526928	1
CG6972	AE014297	22702007..22704338	9.12958	4.13996	17.63	2.2301e-06	3.28884e-05	0.0394661
Slob	AE014134	complement(7642005..7675078)	3.86525	4.13804	17.6065	3.71761e-10	9.49357e-09	6.57905e-06
CG14868	AE014297	complement(15367816..15369945)	3.8223	4.1353	17.5732	0.000493501	0.00422111	1
Phae1	AE014134	12109417..12110664	12.3305	4.13399	17.5572	8.22674e-05	0.000867632	1
CG4730	AE014297	complement(25677072..25678682)	2.2209	4.13045	17.5142	0.00352323	0.0236535	1
ninaD	AE014134	18081628..18083608	1.51531	4.12984	17.5067	0.00530254	0.0338524	1
CG14855	AE014297	14796305..14798474	1.5954	4.12125	17.4028	0.00316326	0.0215806	1
zfh1	AE014297	30765926..30789202	1.00566	4.11372	17.3123	0.000983967	0.0077869	1
CG5597	AE013599	23886973..23888777	125.251	4.11304	17.3041	6.59972e-12	2.07037e-10	1.16795e-07
CG8785	AE013599	complement(12640690..12648224)	31.8461	4.10918	17.2578	1.03217e-12	3.44649e-11	1.82664e-08
Cyp6w1	AE013599	6173684..6176195	268.272	4.10685	17.23	9.23484e-13	3.11293e-11	1.63429e-08
Calx	AE014297	20978183..21015613	1.29268	4.10523	17.2107	1.23065e-05	0.00015647	0.217789
CG12896	AE013599	complement(10426880..10427915)	71.577	4.1017	17.1686	5.16961e-08	1.00535e-06	0.000914865
CG6330	AE014297	complement(26949692..26958491)	34.379	4.10122	17.1628	6.21725e-15	2.63853e-13	1.10027e-10
CG3961	AE014296	complement(18878250..18890483)	15.2128	4.09623	17.1037	1.15796e-13	4.34162e-12	2.04925e-09
Tsp29Fb	AE014134	8937390..8939743	322.143	4.09015	17.0317	1.29086e-12	4.27796e-11	2.28443e-08
CG30116	AE013599	complement(18456602..18498026)	0.835564	4.08819	17.0085	0.0004554	0.00394286	1
fu12	AE014134	complement(8449691..8463994)	5.01163	4.08513	16.9726	0.000102239	0.00105132	1
Ugt86Dd	AE014297	complement(11126597..11128328)	25.4729	4.07715	16.879	1.97388e-06	2.94533e-05	0.0349317
VAChT	AE014297	18705501..18718916	1.75909	4.07579	16.863	7.65358e-05	0.00081251	1
Shaw	AE014134	3718185..3729145	0.544952	4.07351	16.8364	0.00504856	0.0323919	1
nec	AE013599	complement(7156477..7158241)	185.283	4.06636	16.7531	6.66134e-16	3.11867e-14	1.17886e-11
Orct	AE014297	24276260..24278792	20.0716	4.06626	16.752	1.0971e-09	2.61312e-08	1.94154e-05
CG42361	AE013599	24607673..24608788	13.6921	4.06437	16.7301	1.33986e-05	0.000168645	0.237115
CG9629	AE014296	complement(19266473..19268913)	25.9041	4.0602	16.6818	1.86571e-08	3.8617e-07	0.000330175
CG32698	AE014298	9783223..9855449	3.06507	4.05088	16.5744	1.2995e-10	3.5435e-09	2.29973e-06
Gfrl	AE014297	complement(20378458..20484588)	0.815935	4.04557	16.5135	0.00130872	0.0100262	1
srp	AE014297	15986152..16004081	9.21284	4.04543	16.5118	1.61537e-13	5.93097e-12	2.85873e-09
hiw	AE014298	complement(15010137..15063429)	0.595013	4.04359	16.4908	8.16683e-05	0.000862342	1
CG6357	AE013599	13840053..13841743	64.875	4.03848	16.4325	7.97123e-10	1.92714e-08	1.41067e-05
klg	AE014297	22899284..22961731	2.42554	4.03145	16.3526	0.000141896	0.0014068	1
Cyp4s3	AE014298	complement(15113302..15116542)	3.68212	4.03118	16.3495	0.000146377	0.00144475	1
Irk3	AE014134	complement(18711071..18713748)	6.74257	4.01028	16.1144	5.74492e-05	0.000627967	1
FASN1	AE014134	3056598..3068177	64.7511	4.00999	16.1111	1.31561e-13	4.90156e-12	2.32824e-09
CG12268	AE014297	complement(23943628..23948424)	4.52505	4.00374	16.0415	0.000691194	0.00568669	1
Dscam2	AE014296	complement(7159199..7189931)	0.726099	4.00048	16.0053	0.000357098	0.0032079	1
CG4666	AE014298	complement(6076072..6077786)	113.833	3.99637	15.9598	1.92535e-12	6.27494e-11	3.40729e-08
piwi	AE014134	complement(10982205..10987420)	4.2058	3.9931	15.9237	0.000103879	0.00106448	1
CG40470	AE014296	complement(23839860..23986410)	1.26123	3.99002	15.8897	0.00293238	0.0202002	1
CG42821	AE014297	17413077..17413639	20.0603	3.98642	15.8501	0.000912439	0.00727362	1
CG1246	AE014296	2648048..2650205	4.83914	3.98581	15.8434	0.000121036	0.00122258	1
CG14945	AE014134	12049418..12052049	7.30903	3.98433	15.8271	5.16831e-07	8.44538e-06	0.00914635
CG43085	AE014296	complement(17645486..17646737)	11.1905	3.97278	15.701	0.000265503	0.00247556	1
CG18598	AE014297	18251115..18251539	18.2435	3.97043	15.6754	0.000477116	0.00409284	1
cort	AE014134	complement(6674682..6676635)	21.5499	3.96946	15.6649	3.25393e-09	7.35439e-08	5.75849e-05
Lk	AE014296	complement(14560139..14560764)	26.5428	3.96797	15.6487	8.43165e-05	0.000887128	1
Cpr49Ae	AE013599	12402216..12405108	15.7881	3.96647	15.6325	4.92924e-07	8.12223e-06	0.00872328
7B2	AE014297	5376780..5377975	73.2837	3.96594	15.6266	3.09308e-13	1.10359e-11	5.47383e-09
CG1695	AE014298	20433950..20445599	1.49885	3.95722	15.5325	9.7451e-05	0.00100735	1
CG31445	AE014297	complement(29240580..29244827)	10.2141	3.95292	15.4863	1.56818e-08	3.28427e-07	0.000277521
Timp	AE014297	complement(10203875..10213007)	96.3728	3.95	15.455	6.55032e-14	2.54213e-12	1.15921e-09
Ndae1	AE014134	complement(7223328..7249343)	7.47592	3.94805	15.4341	8.4928e-10	2.04208e-08	1.50297e-05
CG43737	AE014298	15175441..15189931	1.19586	3.93685	15.3148	0.000215439	0.00205972	1
CG5321	AE014298	14679568..14681418	7.92581	3.93499	15.295	6.7648e-06	9.06258e-05	0.119717
Npc1b	AE014298	20934869..20939503	0.986236	3.92708	15.2114	0.00344582	0.0232131	1
Alp2	AE013599	complement(22206005..22207987)	3.78796	3.92406	15.1796	0.000803132	0.00650482	1
CG40485	AE014298	complement(22960609..22962360)	23.15	3.92284	15.1668	6.45844e-10	1.58303e-08	1.14295e-05
CG43210	AE014297	complement(18564264..18565173)	4.00709	3.91443	15.0786	0.00287741	0.0198525	1
Chchd2	AE014298	17149001..17150647	19.4267	3.91122	15.0451	2.38958e-09	5.47777e-08	4.22884e-05
CG31690	AE014134	2677734..2719431	0.939734	3.89929	14.9212	0.00526361	0.0336161	1
E23	AE014134	complement(3334875..3354829)	1.6845	3.89165	14.8423	0.000171293	0.00166834	1
CG14186	AE014296	complement(20098084..20103827)	0.691993	3.89136	14.8393	0.00838864	0.049222	1
CG10960	AE014296	complement(12824880..12843106)	30.1163	3.89083	14.834	2.24931e-13	8.15698e-12	3.98061e-09
CG12338	AE013599	complement(10729578..10731528)	54.881	3.88893	14.8144	3.66374e-15	1.58915e-13	6.48371e-11
path	AE014296	complement(9494555..9505328)	91.2271	3.88819	14.8068	0	0	0
CG4822	AE014134	complement(116970..121754)	11.8335	3.87977	14.7206	6.79903e-10	1.65962e-08	1.20322e-05
CG32191	AE014296	complement(17806451..17809146)	17.2014	3.87901	14.7129	7.64493e-09	1.64991e-07	0.000135292
Ca-alpha1D	AE014134	16165831..16190540	0.72146	3.87653	14.6877	0.000362749	0.00325371	1
cu	AE014297	11197592..11208633	23.1938	3.87495	14.6715	1.03251e-13	3.89601e-12	1.82723e-09
Rh5	AE014134	12008153..12009832	12.819	3.87009	14.6222	1.82665e-05	0.000223866	0.323262
Hs3st-A	AE013599	18718114..18754675	1.58127	3.86503	14.5711	0.000316733	0.00289148	1
CG11400	AE013599	17134129..17135345	81.9384	3.86455	14.5661	3.34177e-14	1.32303e-12	5.91393e-10
nAChRbeta3	AE014134	545129..547096	23.7013	3.85242	14.4443	3.41429e-09	7.68737e-08	6.04227e-05
CG31030	AE014297	complement(30164692..30166419)	27.3316	3.85025	14.4225	1.01698e-08	2.18152e-07	0.000179975
comt	AE014298	13259021..13262488	9.68023	3.8475	14.395	2.35116e-07	4.09129e-06	0.00416085
Cln3	AE014296	complement(17809231..17814119)	19.0756	3.83645	14.2852	5.50151e-06	7.48349e-05	0.0973602
CG13482	AE014296	14329346..14329885	10.2198	3.83523	14.2731	0.00305598	0.02097	1
CG1544	AE014297	31196916..31203722	3.83252	3.82897	14.2113	3.88826e-05	0.000442511	0.688105
unc79	AE014297	complement(19230764..19246130)	2.66746	3.82051	14.1283	1.35083e-06	2.06618e-05	0.0239057
CG11191	AE013599	complement(8000490..8002120)	5.0139	3.81982	14.1214	0.000581843	0.00488754	1
CG33143	AE013599	22614328..22634084	0.632212	3.81892	14.1126	0.00396926	0.0262738	1
Elba2	AE014134	2577687..2579179	25.6858	3.813	14.0549	8.37603e-08	1.59046e-06	0.00148231
CG9279	AE014296	complement(19538425..19544172)	3.30091	3.81062	14.0317	2.78291e-06	4.02034e-05	0.0492492
CG5644	AE014296	complement(8977395..8979880)	3.1409	3.79961	13.925	0.00544963	0.0345919	1
shakB	AE014298	complement(20761071..20927050)	0.778278	3.7988	13.9172	0.00035226	0.00317088	1
ChAT	AE014297	18705501..18732344	1.73997	3.79578	13.8881	0.00183779	0.0135232	1
Mur2B	AE014298	complement(1523554..1668788)	2.34343	3.78884	13.8215	1.16677e-07	2.1576e-06	0.00206483
CG11951	AE014297	complement(29235322..29238704)	2.70401	3.78851	13.8184	0.000823021	0.00664461	1
CG9919	AE014298	complement(16328437..16330759)	13.7549	3.7877	13.8105	2.61769e-06	3.80651e-05	0.0463253
CG7120	AE014296	8396000..8402295	7.25131	3.78756	13.8092	8.44704e-07	1.3371e-05	0.0149487
laza	AE014296	complement(22458816..22461131)	4.31193	3.7873	13.8067	0.00013564	0.00135235	1
Obp83cd	AE014297	6108134..6109733	15.3442	3.78139	13.7503	2.30412e-05	0.000276261	0.407761
CG7231	AE014134	7983946..7986785	17.4339	3.77739	13.7122	4.00078e-09	8.96226e-08	7.08019e-05
CG8539	AE014296	complement(7497211..7498831)	8.33317	3.77555	13.6948	6.23249e-05	0.000676664	1
CG32687	AE014298	complement(10482028..10487205)	4.9896	3.77069	13.6487	0.00133674	0.0102054	1
CG31373	AE014297	complement(10708487..10709364)	44.5425	3.76926	13.6352	2.52758e-07	4.36395e-06	0.00447305
Pde6	AE014297	complement(14513901..14558304)	1.02602	3.76492	13.5942	0.000503972	0.00429407	1
CG1092	AE014297	4266770..4268316	25.857	3.76207	13.5674	5.07397e-11	1.45298e-09	8.97941e-07
CG5022	AE014134	10344442..10347706	1.39402	3.75838	13.5327	0.00572048	0.0359884	1
CG10362	AE014298	complement(11926424..11930850)	1.5532	3.75615	13.5118	0.00201454	0.0146665	1
Pkcdelta	AE014298	12432224..12453650	1.76985	3.75245	13.4772	2.354e-05	0.000281099	0.416588
Nckx30C	AE014134	complement(9711512..9746495)	2.39675	3.74786	13.4344	0.000257371	0.00240989	1
CG13741	AE013599	complement(9092506..9094658)	9.4213	3.74709	13.4273	0.000401654	0.00354341	1
CG3556	AE014298	4530231..4535464	7.49263	3.74417	13.4001	3.6161e-05	0.000414201	0.639941
tipE	AE014296	4188499..4193788	1.64243	3.74319	13.391	0.0019275	0.0141188	1
GNBP2	AE014296	complement(18673474..18675413)	10.5441	3.72692	13.2408	2.7726e-05	0.000325704	0.490666
CG33655	AE013599	complement(21317793..21320017)	6.58769	3.7239	13.2131	0.000123564	0.00124316	1
CG3984	AE014297	15137148..15139007	36.0963	3.71484	13.1304	2.38698e-13	8.58585e-12	4.22424e-09
CG12344	AE013599	complement(10827430..10835709)	0.896044	3.71147	13.0998	0.00565504	0.0356274	1
Glt	AE014134	8672698..8676804	113.161	3.7107	13.0928	3.33622e-13	1.18043e-11	5.90411e-09
clos	AE013599	complement(9587953..9599732)	2.87513	3.70302	13.0233	0.000262774	0.00245269	1
CG7695	AE014297	complement(18616754..18617511)	19.1638	3.70083	13.0036	0.000139821	0.00138856	1
CG3348	AE014297	complement(27291535..27292209)	197.744	3.69977	12.994	4.39992e-12	1.39794e-10	7.78655e-08
Decay	AE014297	complement(16499058..16501050)	7.47957	3.69975	12.9938	0.00286616	0.0198212	1
CG31145	AE014297	complement(23605751..23669659)	2.42283	3.69322	12.9351	0.000622831	0.00519427	1
CG4462	AE014297	complement(19921744..19925371)	6.43411	3.69021	12.9082	0.000576723	0.0048555	1
CG9396	AE014297	complement(9570414..9571623)	101.94	3.68834	12.8914	2.09294e-05	0.000253343	0.370387
Nxf3	AE014296	13965203..13973067	1.89313	3.68705	12.8799	0.000147792	0.00145709	1
Cyp4e2	AE013599	8444560..8447164	47.1097	3.67512	12.7738	8.34451e-11	2.32922e-09	1.47673e-06
Reg-2	AE014296	complement(605165..606569)	34.4742	3.67048	12.7328	2.16629e-08	4.45778e-07	0.000383369
CG32085	AE014296	complement(11650517..11680344)	1.38102	3.66928	12.7222	0.00697979	0.042244	1
Ect3	AE014297	11999278..12003516	14.9662	3.66744	12.706	2.1558e-06	3.18723e-05	0.0381512
CG5773	AE013599	complement(18042296..18043744)	297.041	3.65683	12.613	1.27086e-07	2.33545e-06	0.00224903
CG30273	AE013599	22667155..22668848	14.6372	3.64777	12.534	1.18708e-07	2.19288e-06	0.00210078
CG11044	AE013599	20231829..20234927	3.59309	3.63937	12.4612	0.00205642	0.0149272	1
CG6287	AE014134	complement(11151506..11155721)	306.185	3.6374	12.4442	2.49786e-09	5.71858e-08	4.42047e-05
CG10361	AE014296	complement(11798948..11800861)	14.998	3.63651	12.4365	9.94203e-07	1.55565e-05	0.0175944
AttA	AE013599	14747362..14748215	66.4095	3.63591	12.4314	0.000869857	0.00698768	1
CG10804	AE014298	complement(3476463..3482322)	2.63841	3.63577	12.4301	0.000356398	0.00320324	1
sug	AE013599	12924567..12930644	26.9415	3.62548	12.3418	2.85703e-07	4.89456e-06	0.00505608
CG4393	AE014297	complement(23375928..23384777)	1.86369	3.6236	12.3257	6.97704e-05	0.000746961	1
CG43707	AE014134	3757256..3769525	1.22611	3.62339	12.3239	0.000696252	0.00572032	1
Karl	AE014298	11787381..11792253	26.9206	3.62283	12.3191	2.43594e-12	7.88096e-11	4.31088e-08
CG31689	AE014134	2725674..2739830	36.7128	3.62282	12.3191	2.55351e-15	1.12974e-13	4.51895e-11
CG3829	AE013599	24986044..24990489	20.1652	3.61812	12.279	1.36328e-08	2.879e-07	0.00024126
Culd	AE014296	complement(8352355..8356296)	4.1196	3.61126	12.2208	9.1999e-05	0.000957709	1
Syngr	AE013599	complement(13841761..13846255)	9.26858	3.60895	12.2012	3.66681e-07	6.18603e-06	0.00648915
Pvf3	AE014134	complement(7098188..7157695)	2.36466	3.59957	12.1221	1.07127e-05	0.000138281	0.189583
trv	AE014297	28026615..28090740	1.17591	3.59816	12.1103	0.00109254	0.0085325	1
dsx	AE014297	complement(7924323..7967408)	0.641925	3.59046	12.0458	0.00202089	0.0146978	1
CG9413	AE014298	complement(14584733..14602580)	7.816	3.5861	12.0094	3.09963e-06	4.43087e-05	0.0548541
Mdr65	AE014296	complement(6240500..6245746)	4.39299	3.58562	12.0054	4.21603e-05	0.000473702	0.74611
AsnS	AE014296	21173118..21174973	22.7407	3.58458	11.9968	4.78951e-10	1.19045e-08	8.476e-06
CG10237	AE014134	complement(19435850..19442727)	33.7718	3.58071	11.9646	8.59313e-14	3.27038e-12	1.52073e-09
CG6553	AE013599	complement(13854578..13855778)	19.4525	3.57472	11.9151	2.67976e-08	5.45099e-07	0.000474236
CG34331	AE014298	20122453..20125271	96.6759	3.57014	11.8773	4.99765e-11	1.43344e-09	8.84434e-07
Muc11A	AE014298	12059795..12065144	2.35381	3.56494	11.8346	0.00164285	0.0122829	1
Nha2	AE014297	complement(22981459..22998528)	18.3417	3.55779	11.7761	5.24635e-08	1.01915e-06	0.000928447
pug	AE014297	10696534..10703316	28.9745	3.55018	11.7141	3.9968e-15	1.71678e-13	7.07314e-11
CG5687	AE014296	complement(1933633..1939103)	13.7702	3.54938	11.7076	6.75567e-06	9.05721e-05	0.119555
CG31743	AE014134	16879517..16886319	49.4962	3.54664	11.6854	8.32667e-14	3.1758e-12	1.47357e-09
CG4213	AE014134	complement(396595..402198)	2.46947	3.546	11.6803	4.90411e-05	0.000543444	0.86788
Zasp66	AE014296	8624371..8638813	166.747	3.54576	11.6783	4.71628e-07	7.80768e-06	0.00834641
stops	AE014297	complement(31158156..31169106)	4.2236	3.54121	11.6415	0.000419788	0.00367772	1
CG14321	AE014297	17733598..17734381	4.23129	3.53653	11.6038	0.00742487	0.0445417	1
CG5618	AE014296	20353449..20356632	47.9527	3.53638	11.6026	5.36682e-13	1.84421e-11	9.49766e-09
alc	AE013599	complement(9135375..9137933)	66.0944	3.53047	11.5552	1.22834e-11	3.76089e-10	2.17379e-07
CG40498	AE013599	complement(924636..951252)	2.87845	3.53005	11.5518	0.000180243	0.00174973	1
Cyp9h1	AE013599	complement(12840813..12842558)	9.64828	3.52617	11.5208	0.000380398	0.00337947	1
Syn2	AE013599	16552258..16558486	5.04346	3.52568	11.5169	0.000294807	0.00271868	1
Tsp42Eg	AE013599	7028911..7033233	28.5466	3.52535	11.5142	2.25256e-05	0.000271181	0.398636
Npc2a	AE014134	1988290..1988940	308.355	3.52493	11.5109	8.54872e-15	3.59351e-13	1.51287e-10
ltl	AE014296	7518997..7528013	4.01693	3.52029	11.4739	0.000131258	0.00131459	1
RluA-1	AE014134	complement(10463340..10474349)	3.49619	3.50999	11.3924	0.000196137	0.00189021	1
daw	AE014134	2805261..2812376	11.2972	3.50019	11.3152	1.10641e-07	2.06107e-06	0.00195802
CG11760	AE014297	8719198..8721320	2.38918	3.49256	11.2555	0.0077577	0.0461715	1
CG43134	AE014298	4247313..4247785	210.902	3.49246	11.2547	4.15133e-09	9.27602e-08	7.3466e-05
NimC1	AE014134	complement(13973158..13976769)	37.0089	3.49168	11.2486	7.64944e-14	2.93649e-12	1.35372e-09
Lfg	AE013599	complement(12875164..12876966)	12.2726	3.48807	11.2206	9.89392e-05	0.00102035	1
krimp	AE013599	complement(16238103..16240722)	4.60712	3.48269	11.1788	0.000770824	0.00627474	1
CG3699	AE014298	complement(946662..947500)	57.9192	3.47944	11.1536	0.000154659	0.00151634	1
CG3630	AE014298	2162196..2172281	42.1431	3.47935	11.1529	4.8935e-09	1.0825e-07	8.66002e-05
CG3812	AE014298	12765266..12772851	1.94263	3.47267	11.1014	0.00123155	0.00950074	1
Fmo-2	AE013599	complement(6642418..6645098)	35.11	3.46792	11.0649	9.4813e-14	3.59295e-12	1.67791e-09
CG8249	AE013599	complement(15842760..15847362)	3.59059	3.46167	11.0171	2.43391e-05	0.000289663	0.430728
CG6201	AE014134	complement(11110557..11113061)	2.36438	3.4552	10.9678	0.00377648	0.0252293	1
Cyp12a4	AE014297	19135158..19137136	31.2623	3.4519	10.9427	1.96927e-09	4.55557e-08	3.48501e-05
CG13323	AE013599	complement(13044695..13047256)	24.7333	3.45152	10.9398	6.55311e-05	0.000706706	1
CG17018	AE014134	22308755..22368796	2.82541	3.45053	10.9324	0.000245365	0.00230846	1
CG31886	AE014134	complement(8953481..8959051)	3.85726	3.44541	10.8936	0.00182424	0.0134347	1
Jabba	AE013599	complement(18757074..18761082)	215.889	3.44016	10.854	5.17264e-11	1.47646e-09	9.15402e-07
orb2	AE014296	complement(8937100..8954463)	1.35725	3.43407	10.8083	0.00012609	0.00126785	1
Octbeta1R	AE014297	22497215..22520078	1.46348	3.41139	10.6398	0.00190695	0.0139972	1
Cyt-c-p	AE014134	16719932..16722644	1932.44	3.4108	10.6354	3.75543e-10	9.54882e-09	6.64598e-06
CG45078	AE014297	complement(10773339..10777374)	6.88297	3.41079	10.6353	0.000619809	0.00517394	1
NimB4	AE014134	complement(13968280..13969976)	46.0954	3.39673	10.5322	9.34507e-11	2.58406e-09	1.6538e-06
CG13116	AE014134	9729940..9730945	26.1066	3.37813	10.3972	4.4284e-07	7.37247e-06	0.00783693
CG42502	AE014134	complement(18808694..18811252)	74.1685	3.37456	10.3715	1.89901e-11	5.71545e-10	3.36069e-07
CG14661	AE014297	complement(4953506..4955252)	73.0786	3.37126	10.3479	1.35617e-07	2.47936e-06	0.00240002
CG30503	AE013599	complement(7443824..7445792)	20.5402	3.36679	10.3158	2.40741e-11	7.16032e-10	4.26039e-07
GLaz	AE013599	complement(13163959..13168032)	14.7157	3.36597	10.31	0.000159475	0.00156097	1
CG8353	AE014134	8214045..8215239	18.6509	3.36404	10.2962	3.53069e-06	5.01465e-05	0.0624826
CG3285	AE014134	3330928..3332876	3.34977	3.3634	10.2916	0.00735489	0.0441968	1
CG9505	AE014134	6367882..6370190	21.8921	3.34886	10.1884	8.6196e-08	1.6332e-06	0.00152541
rhi	AE013599	complement(17628491..17633516)	3.74151	3.34781	10.181	0.00278126	0.0194008	1
Tsp42Eq	AE013599	complement(7062108..7063569)	6.63919	3.34594	10.1678	0.00547051	0.034712	1
CG44098	AE014297	complement(4750409..4773197)	1.15536	3.33723	10.1066	0.00438417	0.0285981	1
alpha-Est5	AE014297	complement(7533496..7536390)	6.11343	3.33498	10.0909	5.38809e-06	7.34615e-05	0.095353
Prx2540-2	AE013599	10418718..10419761	132.948	3.32718	10.0365	8.53251e-12	2.65377e-10	1.51e-07
CG10513	AE014297	complement(25275790..25277212)	43.3945	3.32448	10.0177	8.18718e-06	0.000108207	0.144889
CG30281	AE013599	22114997..22116189	7.65616	3.3195	9.98318	0.00575813	0.0361738	1
CG10570	AE014134	complement(18808694..18811252)	73.5745	3.31603	9.95918	1.45723e-10	3.94322e-09	2.57886e-06
CG2187	AE014297	complement(31755356..31758637)	2.60131	3.30525	9.88504	0.00764024	0.0455771	1
CG17187	AE014297	complement(11230617..11231879)	5.19696	3.29727	9.8305	0.00356198	0.0238865	1
wtrw	AE014297	7891331..7901147	6.94391	3.29349	9.80481	5.11009e-07	8.35797e-06	0.00904332
firl	AE014134	complement(12063457..12066775)	4.85326	3.29173	9.79283	0.000144388	0.00142765	1
CG8051	AE014298	complement(19301330..19307925)	15.8053	3.28865	9.77197	6.24985e-06	8.43016e-05	0.110604
CG43897	AE014296	9813847..9834345	20.3835	3.28517	9.7484	1.7172e-09	4.00386e-08	3.03893e-05
CG11221	AE014134	6742502..6756133	1.83428	3.27385	9.67226	0.00570952	0.0359322	1
CG14778	AE014298	1467493..1470614	11.3692	3.27079	9.65176	0.0032389	0.0220372	1
nAChRalpha4	AE014296	23206669..23287448	1.23572	3.26842	9.63588	0.00279672	0.0194531	1
CG33460	AE013599	15694092..15695232	12.3813	3.26132	9.5886	0.000648235	0.00537183	1
Gpdh	AE014134	5943643..5948968	185.827	3.26001	9.57987	2.8251e-11	8.30494e-10	4.99957e-07
UGP	AE014296	complement(9350867..9358935)	108.554	3.25949	9.57646	5.4412e-13	1.86614e-11	9.6293e-09
CG9743	AE014297	complement(30196360..30202998)	24.8141	3.25371	9.53815	1.73483e-09	4.03963e-08	3.07012e-05
ICA69	AE014296	21131446..21133310	2.61844	3.24455	9.47779	0.00648527	0.0398506	1
CG32544	AE014298	18860284..18861964	7.79247	3.24185	9.46009	0.000219448	0.0020947	1
CG13937	AE014296	complement(1876551..1883041)	23.7073	3.21877	9.30996	2.08977e-07	3.70196e-06	0.00369826
l(2)efl	AE013599	complement(23684651..23685543)	91.2723	3.21734	9.30069	7.13503e-10	1.73685e-08	1.26269e-05
regucalcin	AE014298	12012377..12017375	537.819	3.2079	9.24004	4.4514e-08	8.72386e-07	0.000787765
GstZ2	AE014297	complement(9456815..9460652)	2.60773	3.19807	9.17733	0.00661753	0.0404703	1
CG4797	AE013599	complement(23812185..23818327)	30.1132	3.19507	9.15824	6.15085e-09	1.34054e-07	0.000108852
CG15312	AE014298	complement(10055629..10070868)	4.42109	3.19302	9.14526	3.11388e-05	0.000361116	0.551063
CG18067	AE013599	20534245..20535835	1042.06	3.19094	9.13205	1.84604e-07	3.30168e-06	0.00326694
Unc-89	AE013599	complement(23995543..24014254)	2.23916	3.18689	9.10647	1.87528e-06	2.81244e-05	0.0331868
Jon25Biii	AE014134	complement(4949941..4950767)	55.552	3.18246	9.07853	0.000787207	0.0063846	1
NT5E-2	AE013599	17485002..17493169	19.469	3.16678	8.98037	1.73129e-07	3.11052e-06	0.00306386
yin	AE014298	complement(3862966..3871939)	37.2163	3.16451	8.96627	1.03387e-08	2.21506e-07	0.000182964
ppl	AE014296	complement(21280491..21281506)	164.765	3.16143	8.94718	7.34968e-14	2.82755e-12	1.30067e-09
Acox57D-p	AE013599	21386309..21389276	13.9139	3.16094	8.94415	1.22013e-07	2.24923e-06	0.00215926
Npl4	AE014297	complement(25611013..25624662)	267.034	3.15664	8.91748	9.88325e-09	2.12262e-07	0.000174904
Gpo-1	AE013599	complement(15857752..15862755)	116.355	3.15467	8.90533	8.32509e-08	1.58248e-06	0.00147329
CG32809	AE014298	complement(1673110..1692768)	1.18615	3.15174	8.88726	0.00115117	0.00893519	1
CG15628	AE014134	4821774..4828945	7.97141	3.13498	8.78462	0.00103025	0.00811047	1
GstE8	AE013599	18407834..18408955	24.0934	3.12554	8.72733	2.5423e-08	5.18928e-07	0.000449911
CG15201	AE014298	11144120..11144809	688.176	3.12521	8.72534	3.4429e-10	8.86886e-09	6.0929e-06
CG17571	AE014134	complement(20255988..20257192)	11.9349	3.12377	8.71663	0.00580949	0.0364447	1
CG42450	AE014298	18813297..18830406	0.892329	3.11956	8.69125	0.00626632	0.0387745	1
Kcmf1	AE014297	complement(9010282..9014909)	14.3608	3.1167	8.67399	6.19063e-09	1.34755e-07	0.000109556
LpR2	AE014297	complement(25698727..25740465)	39.7597	3.11392	8.65729	2.7137e-09	6.18869e-08	4.80243e-05
Syt7	AE014135	complement(278685..306481)	3.47474	3.09218	8.52781	0.000444747	0.00386386	1
Gbp1	AE013599	17136451..17136903	152.967	3.08953	8.5122	4.48527e-10	1.11955e-08	7.93759e-06
dpr14	AE014298	complement(7903704..7908286)	2.24296	3.08757	8.50064	0.00159578	0.0119816	1
Gclm	AE014297	complement(22685006..22686510)	323.392	3.07828	8.44608	4.03219e-11	1.16788e-09	7.13576e-07
spidey	AE014298	7908931..7911885	74.8263	3.07681	8.43747	1.57102e-09	3.6727e-08	2.78024e-05
CG7084	AE014297	22298805..22304420	4.03991	3.0738	8.41991	0.000949228	0.00753296	1
vkg	AE014134	complement(5012144..5028191)	6.55663	3.06772	8.38448	1.03031e-06	1.6062e-05	0.0182334
CG11317	AE014297	complement(31090712..31097321)	7.21401	3.06699	8.38024	0.00136952	0.0104287	1
CG8665	AE014134	21371227..21377995	7.13538	3.06639	8.37673	2.20413e-07	3.88125e-06	0.00390065
CG42568	AE013599	complement(24157668..24159312)	7.30955	3.06618	8.37555	0.00238608	0.0169994	1
yellow-f	AE014297	complement(12991449..12993201)	14.4157	3.06462	8.36649	6.40029e-05	0.000691489	1
CG9498	AE014134	complement(6349393..6351034)	41.1938	3.05943	8.33644	1.30382e-08	2.76001e-07	0.000230737
CG17816	AE014297	complement(7855582..7886733)	1.61362	3.05809	8.32869	0.00116209	0.00901599	1
cv-d	AE014297	complement(15844466..15853581)	7.10324	3.05523	8.31222	1.40147e-07	2.55163e-06	0.00248019
Galt	AE014134	complement(6666264..6668033)	149.989	3.05454	8.30821	5.63471e-12	1.78386e-10	9.97175e-08
Mec2	AE014298	19188035..19190193	34.1472	3.04721	8.26614	1.48845e-06	2.26104e-05	0.0263411
Ac3	AE014134	21632587..21647964	1.19522	3.04384	8.24685	0.00661983	0.0404703	1
RyR	AE013599	8860364..8888097	0.696166	3.04311	8.24268	0.00191607	0.0140525	1
nAChRalpha3	AE014298	complement(8276200..8367169)	0.696887	3.03952	8.22218	0.00379946	0.0253636	1
NimB1	AE014134	13963507..13965088	6.22585	3.01332	8.07422	0.0051135	0.0327875	1
Liprin-gamma	AE013599	complement(22333500..22373109)	2.22129	3.00211	8.0117	0.000272576	0.00253083	1
CG5991	AE014297	24050783..24053592	62.5263	3.00144	8.00801	4.07407e-12	1.30138e-10	7.20989e-08
grk	AE014134	complement(8431086..8433598)	4.18968	2.99893	7.99406	0.00374005	0.0250237	1
CG4927	AE013599	16572082..16574154	21.1647	2.99586	7.97709	0.000229115	0.00217524	1
CG8080	AE013599	complement(9089774..9092893)	24.2114	2.98725	7.92961	1.48008e-08	3.11081e-07	0.00026193
CG18190	AE013599	complement(18851907..18853043)	25.4272	2.98643	7.92508	6.10586e-05	0.000663324	1
CG7841	AE014296	complement(15505188..15508252)	22.0846	2.97958	7.88754	4.21469e-07	7.04985e-06	0.00745874
SmydA-1	AE013599	14243778..14246066	15.1099	2.97746	7.87596	8.23708e-06	0.000108703	0.145772
CG5002	AE013599	17750293..17753214	14.7394	2.97701	7.87355	1.46043e-05	0.000182652	0.258453
tadr	AE014134	21075405..21081053	5.08321	2.97603	7.86816	0.00854319	0.0498791	1
CG14275	AE014134	8327456..8332911	173.146	2.96488	7.80758	4.49791e-06	6.23332e-05	0.0795995
RhoGEF3	AE014296	277437..305292	1.09476	2.96071	7.78506	0.000161458	0.00157689	1
Rab32	AE013599	complement(9177864..9186342)	15.1673	2.95857	7.77355	3.23439e-08	6.48233e-07	0.00057239
Pgm	AE014296	complement(16126018..16128531)	213.283	2.94912	7.72276	1.26732e-11	3.87353e-10	2.24278e-07
Cyp4d2	AE014298	2176006..2178728	16.3814	2.93571	7.6513	4.22318e-07	7.05738e-06	0.00747377
CG14526	AE014297	28883693..28886015	26.6137	2.92825	7.61186	6.95249e-05	0.000745235	1
Syx16	AE014298	complement(20392334..20393751)	13.6599	2.92635	7.60185	0.000102946	0.00105662	1
Nlg2	AE014134	6874900..6906656	1.91286	2.89886	7.45835	0.00123652	0.00952664	1
CG6218	AE014297	complement(15337908..15343256)	9.54743	2.8963	7.44513	0.000153927	0.00151251	1
CG5783	AE014134	18156043..18157162	8.23921	2.89606	7.44392	0.00385567	0.0256422	1
bwa	AE014134	20066391..20073719	3.3209	2.88977	7.41151	0.00656012	0.0401725	1
CG8128	AE014298	15697494..15700034	33.3941	2.88311	7.3774	3.21118e-08	6.4431e-07	0.000568282
CG31663	AE014134	complement(1858609..1881480)	3.65579	2.87515	7.33677	0.00215739	0.0155897	1
CG31431	AE014297	21870681..21873640	10.077	2.87033	7.31234	3.34992e-05	0.000386299	0.592836
CG3618	AE014296	complement(20813353..20816075)	4.14053	2.86912	7.30619	0.00231764	0.0165919	1
CheB42c	AE013599	complement(6944614..6971637)	17.4179	2.85986	7.25946	0.00115002	0.00893018	1
CG3301	AE014297	complement(21274243..21276249)	30.2249	2.85884	7.25433	2.27152e-06	3.34435e-05	0.0401991
fbp	AE014134	complement(19761587..19764136)	324.048	2.8521	7.2205	1.73251e-10	4.63846e-09	3.06602e-06
Cubn	AE014298	complement(9558665..9571308)	2.31103	2.85155	7.21774	1.90159e-06	2.84949e-05	0.0336524
Faa	AE014296	complement(4072032..4073954)	5.30779	2.84726	7.19634	0.00556074	0.0351208	1
CG8620	AE014296	7158099..7158874	14.5411	2.84008	7.1606	0.000397782	0.00351274	1
Elal	AE014297	24865350..24867651	52.0115	2.83959	7.15818	1.82719e-10	4.86985e-09	3.23358e-06
CG10702	AE014134	complement(19064832..19069851)	3.84673	2.83863	7.15341	0.000509687	0.00433442	1
Trpm	AE013599	complement(15262808..15309368)	1.27308	2.83308	7.12596	0.000544575	0.00460456	1
CycB	AE013599	complement(22803521..22806948)	47.0002	2.83249	7.12303	8.9358e-07	1.40691e-05	0.0158137
CG2010	AE014297	29494782..29498923	5.91044	2.83213	7.12125	0.00321031	0.0218511	1
CG6321	AE014296	complement(11059437..11061224)	6.3157	2.82553	7.08876	0.00129524	0.00993576	1
Mmp2	AE013599	complement(9611139..9683858)	1.52955	2.82469	7.08462	0.00725232	0.0436991	1
Rh50	AE014296	4910368..4920198	13.8679	2.81877	7.05563	0.00163482	0.012228	1
Spn	AE014296	complement(2505245..2554292)	1.30738	2.81457	7.03512	0.000238398	0.00225153	1
Zasp52	AE013599	complement(15762565..15817004)	7.86559	2.81425	7.03356	4.54712e-06	6.28922e-05	0.0804703
Hexo2	AE014298	8709652..8712478	23.173	2.81127	7.019	5.4325e-06	7.401e-05	0.096139
CG4991	AE014298	17091854..17104562	32.9493	2.80844	7.00527	4.70268e-07	7.79688e-06	0.00832234
CG1628	AE014298	complement(10598146..10602714)	38.9845	2.80683	6.99746	1.6245e-07	2.93025e-06	0.00287488
CG2611	AE014134	20650189..20650898	26.0809	2.80605	6.99367	7.24852e-05	0.00077392	1
Nep3	AE014298	19961297..19969323	1.6056	2.78846	6.90892	0.00772242	0.0459837	1
CG32549	AE014298	complement(18390498..18410144)	49.1959	2.78447	6.88985	1.28689e-08	2.72743e-07	0.00022774
CG6424	AE013599	complement(17703335..17719346)	3.91307	2.78293	6.88249	8.88837e-06	0.00011643	0.157297
CG42817	AE014134	16231475..16241527	1.56708	2.7767	6.85285	0.002368	0.0168841	1
CG8550	AE013599	12471915..12474021	3.78995	2.77542	6.84677	0.00607709	0.0378417	1
Dbi	AE014296	7131863..7133463	770.672	2.75112	6.7324	8.74795e-09	1.88336e-07	0.000154812
Shmt	AE014298	complement(5913067..5916797)	62.7904	2.74768	6.71636	1.95987e-06	2.9269e-05	0.0346838
CG13877	AE014296	218068..218663	98.3293	2.74367	6.69772	1.51635e-07	2.74666e-06	0.00268348
CG8679	AE014134	complement(21216004..21218544)	4.03709	2.74288	6.69403	0.000908962	0.00724917	1
CG8360	AE014134	8212959..8214135	228.622	2.74155	6.68789	1.05355e-09	2.52295e-08	1.86446e-05
Cyp6a2	AE013599	complement(6779749..6781491)	68.0264	2.7358	6.66126	9.58874e-08	1.80331e-06	0.00169692
Est-Q	AE014296	21501421..21503959	8.46725	2.73088	6.63862	0.00173941	0.0128904	1
ade2	AE014134	complement(6041181..6046050)	8.45256	2.72773	6.62412	1.45811e-06	2.21685e-05	0.0258041
olf186-M	AE013599	17846699..17848444	54.1499	2.72754	6.62327	2.05736e-09	4.75108e-08	3.64091e-05
MagR	AE014298	15734270..15735780	178.94	2.72524	6.61271	3.33137e-11	9.74467e-10	5.89552e-07
CG10561	AE014134	19114401..19116570	12.3719	2.7232	6.60335	4.61921e-05	0.000513804	0.817462
Rcd2	AE014296	complement(20527972..20540417)	7.85663	2.72233	6.59937	0.00608941	0.0379051	1
SK	AE014298	5340236..5405138	1.82657	2.71208	6.55267	0.00143767	0.0109008	1
CG5500	AE014297	26876630..26880459	32.921	2.71146	6.54985	1.87037e-05	0.000228749	0.331
CG11378	AE014298	1170828..1173797	3.54946	2.70727	6.53085	0.00201366	0.0146665	1
CG3270	AE013599	6693430..6695187	27.8117	2.70438	6.51776	0.00330813	0.0224198	1
CG33543	AE014134	complement(1997102..2006313)	2.8239	2.70406	6.51631	0.00459653	0.0298952	1
CG7458	AE014296	21955110..21958041	13.5454	2.70136	6.50414	1.13706e-05	0.000146133	0.201225
CG14814	AE014298	complement(1862009..1865835)	14.6509	2.70106	6.5028	0.000131446	0.00131572	1
Coq2	AE014297	complement(8314784..8316543)	13.3946	2.69625	6.48114	3.62679e-05	0.000415157	0.641833
Pkc53E	AE013599	16924655..16945126	1.55959	2.69546	6.47758	0.00299593	0.0205899	1
CG45263	AE014297	complement(8364328..8477617)	2.05802	2.69496	6.47534	0.00044355	0.00385535	1
CG42795	AE014297	10225690..10251277	0.855865	2.68777	6.44315	0.00609572	0.0379311	1
Frq1	AE014298	18155369..18174744	1.58869	2.68695	6.4395	0.00408853	0.0269377	1
Tsp42Eh	AE013599	7033562..7034920	13.9565	2.68139	6.41474	0.00787405	0.0467608	1
lama	AE014296	complement(5343619..5355923)	13.0184	2.66788	6.35495	2.6648e-06	3.87183e-05	0.0471589
Adk1	AE014296	complement(12200322..12204082)	159.752	2.66743	6.35295	9.86534e-09	2.12135e-07	0.000174587
Blimp-1	AE014296	5630983..5652094	2.92742	2.66314	6.33408	0.000397317	0.00351133	1
CG46315	AE013599	complement(17703335..17719346)	3.70485	2.66213	6.32965	0.000978241	0.00775277	1
Lsd-1	AE014297	23763857..23766662	147.738	2.65336	6.29133	0.000266569	0.00248396	1
svp	AE014297	12258737..12302785	2.08444	2.64562	6.25764	0.00308781	0.0211393	1
CG8668	AE014134	8127001..8133989	25.8816	2.64547	6.257	6.33444e-05	0.00068605	1
vri	AE014134	5288944..5311223	12.2769	2.64355	6.24868	7.37395e-05	0.000784707	1
CG12224	AE014297	complement(11980704..11982622)	7.08259	2.63991	6.23291	0.00573205	0.0360355	1
CG5909	AE014297	27161158..27162911	11.6288	2.63836	6.22622	0.00514223	0.0329359	1
CG4238	AE014134	2009859..2030788	2.58759	2.63359	6.20569	0.00329814	0.0223629	1
CG16771	AE014134	19424050..19429224	3.04785	2.63036	6.19179	0.00462195	0.0300054	1
CG9312	AE014297	13765756..13767103	45.9136	2.6303	6.19154	0.00160354	0.0120194	1
CG9451	AE014296	complement(19498197..19500798)	28.2159	2.63021	6.19118	0.000311236	0.0028509	1
Adgf-A	AE014296	complement(17751731..17764158)	7.85597	2.6291	6.18641	6.29153e-05	0.000682657	1
CG43078	AE014296	8576808..8599617	2.37256	2.61883	6.14253	0.000109597	0.00111853	1
CG13623	AE014297	complement(24529773..24530558)	48.2997	2.6072	6.0932	1.8109e-07	3.24367e-06	0.00320475
Lsd-2	AE014298	complement(15069127..15076220)	122.468	2.60302	6.07556	5.80571e-07	9.36587e-06	0.0102744
CG9119	AE014296	complement(1203316..1204795)	24.2556	2.60124	6.06806	8.52247e-05	0.000895087	1
ox	AE013599	complement(12757133..12757529)	391.35	2.60106	6.06732	4.64558e-09	1.03282e-07	8.22128e-05
CG8046	AE013599	complement(9162037..9164967)	4.40331	2.59919	6.05945	0.00402592	0.0266015	1
pyd3	AE014297	complement(7747913..7750079)	27.0131	2.59472	6.0407	5.84515e-07	9.42091e-06	0.0103442
Spn43Ab	AE013599	complement(7151662..7153642)	320.788	2.58811	6.01312	7.11573e-08	1.36432e-06	0.00125927
Drep2	AE013599	9291856..9302821	1.44239	2.58706	6.00873	0.00191237	0.0140312	1
RFeSP	AE014134	complement(1612429..1614160)	336.496	2.58614	6.00491	4.57828e-08	8.96259e-07	0.000810218
Ndg	AE013599	10313891..10322104	7.22415	2.57696	5.9668	0.000266893	0.00248459	1
LKRSDH	AE014134	complement(7791175..7795959)	2.8233	2.56408	5.91377	0.00666099	0.0406176	1
yellow-f2	AE014297	complement(12993395..12995147)	10.9299	2.55907	5.89328	0.00132746	0.0101434	1
Pfrx	AE014298	19495505..19509350	10.3382	2.55662	5.88327	3.82495e-05	0.000436395	0.676901
Alas	AE013599	23964772..23966757	26.9572	2.55494	5.87643	1.20628e-05	0.000154101	0.213476
Cyp9b2	AE013599	complement(7130277..7132139)	49.5629	2.55316	5.86919	7.32437e-08	1.39978e-06	0.00129619
CG12428	AE014297	complement(27703379..27706751)	12.9544	2.55121	5.86125	1.27886e-05	0.000161888	0.226319
Corp	AE014298	complement(8269898..8271409)	8.90211	2.54704	5.84434	0.00255382	0.0179988	1
Cyt-c1	AE014296	5360211..5362798	246.378	2.54373	5.83093	5.8146e-08	1.1246e-06	0.00102901
CG9485	AE013599	21312399..21319569	11.9869	2.5424	5.82558	3.62633e-08	7.2107e-07	0.000641752
retm	AE014134	complement(6448464..6455929)	14.4175	2.54088	5.81942	2.34029e-07	4.0764e-06	0.00414162
rdgB	AE014298	13762752..13779488	2.65306	2.54019	5.81667	2.17182e-05	0.000262174	0.384347
CG10026	AE014134	19454256..19457723	7.97557	2.53626	5.80085	0.0062009	0.0384504	1
psh	AE014298	complement(18484487..18486921)	22.1618	2.53185	5.78314	3.61031e-06	5.11542e-05	0.0638916
Lsp2	AE014296	12129393..12131869	20.9516	2.52512	5.75622	0.00531226	0.0338882	1
ade5	AE014298	complement(12757036..12760617)	262.182	2.52459	5.75411	1.763e-06	2.65756e-05	0.0311997
CG10514	AE014297	complement(25278427..25279846)	11.8559	2.51935	5.73322	0.00149653	0.011297	1
ND-MLRQ	AE014296	23339326..23345936	582.76	2.51918	5.73257	7.23377e-08	1.38396e-06	0.00128016
hebe	AE013599	complement(9828104..9836642)	15.3883	2.51145	5.70192	5.89358e-05	0.000643025	1
LManII	AE014134	10457658..10462472	15.128	2.4976	5.64744	1.20847e-07	2.23007e-06	0.00213864
CG11426	AE014296	22470556..22473509	14.9675	2.48008	5.5793	0.00278739	0.0194193	1
CG42486	AE014134	11843137..11844063	161.134	2.47648	5.56536	2.8677e-08	5.81326e-07	0.000507497
CG12177	AE014298	complement(13677899..13680500)	34.3806	2.47358	5.55421	6.71227e-06	9.00584e-05	0.118787
tok	AE014297	24719697..24749125	5.46594	2.47294	5.55176	0.00110668	0.00862775	1
Vti1a	AE014296	complement(691486..692919)	17.362	2.47135	5.54564	1.52289e-05	0.000190061	0.269507
P5cr-2	AE014297	17534815..17537136	28.7426	2.47067	5.543	2.99483e-05	0.000348223	0.529995
Spn43Ad	AE013599	complement(7153738..7155424)	11.6408	2.45506	5.48336	0.00247736	0.0175507	1
CG10962	AE014298	complement(8972908..8974255)	29.1695	2.45201	5.47179	4.1475e-05	0.000466318	0.733984
CG30493	AE013599	7699253..7703501	19.5995	2.45154	5.46999	9.8105e-05	0.00101293	1
Men	AE014297	complement(12713103..12722442)	180.722	2.44153	5.43216	1.02179e-06	1.59458e-05	0.0180826
Hex-A	AE014298	9585675..9589813	48.446	2.44037	5.4278	6.10047e-07	9.79673e-06	0.010796
CG9717	AE014297	complement(30584020..30587302)	8.47661	2.43481	5.40695	0.00613477	0.0381338	1
Sesn	AE013599	23713900..23734846	11.2468	2.43058	5.39109	3.58514e-06	5.08384e-05	0.0634463
alpha-Est3	AE014297	complement(7538972..7541631)	8.95966	2.42875	5.38428	0.00287045	0.0198306	1
slmo	AE014134	complement(6046516..6048706)	108.586	2.42247	5.36089	3.61524e-07	6.11653e-06	0.00639789
CG17928	AE014134	16791568..16793444	14.8368	2.42118	5.3561	5.00678e-05	0.000554178	0.88605
CG17841	AE014298	10368052..10383580	46.4855	2.41178	5.3213	8.43315e-08	1.59959e-06	0.00149241
IscU	AE014297	complement(8822849..8824177)	625.186	2.40936	5.31238	2.19345e-06	3.24019e-05	0.0388175
ple	AE014296	complement(6713356..6719525)	27.5851	2.40856	5.30943	0.00381969	0.0254507	1
MESR3	AE014134	18617256..18661776	15.4067	2.39775	5.26979	9.4315e-06	0.000122637	0.166909
Sr-CI	AE014134	4121702..4124153	24.3314	2.3917	5.24776	6.33221e-06	8.52756e-05	0.112061
cpo	AE014297	17919832..18018892	2.66197	2.38979	5.2408	0.000199286	0.00191776	1
CG3394	AE013599	24294097..24298111	5.79441	2.38371	5.21877	0.00360089	0.0241291	1
Mlp60A	AE013599	24074602..24078223	76.4027	2.3806	5.20752	0.000421889	0.00369247	1
ND-23	AE014297	complement(15836048..15837117)	355.572	2.36561	5.15372	1.36469e-07	2.49236e-06	0.0024151
miple1	AE014296	267299..270336	38.7439	2.36305	5.14458	0.000137482	0.00136764	1
fau	AE014297	complement(10773197..10777374)	235.799	2.35672	5.12204	0.0040793	0.0268869	1
Fhos	AE014296	8753619..8798719	4.37719	2.35601	5.11952	2.02546e-05	0.00024551	0.358445
AdipoR	AE014297	complement(22543693..22547846)	100.99	2.3514	5.10321	1.12361e-06	1.73816e-05	0.0198845
Lst	AE013599	complement(16574579..16576586)	135.385	2.35114	5.10226	1.21606e-05	0.000155013	0.215207
Thor	AE014134	3478434..3479612	1568.79	2.344	5.07708	1.2785e-05	0.000161888	0.226257
CG3168	AE014298	complement(6720004..6739986)	17.476	2.33089	5.03117	9.23589e-05	0.000960326	1
CG8788	AE013599	9138486..9141981	35.4039	2.33081	5.03087	1.88404e-05	0.000229785	0.333418
CG4752	AE013599	22478379..22483054	11.3785	2.3274	5.01901	9.75481e-05	0.00100777	1
CG43103	AE013599	complement(17139450..17139931)	268.212	2.32405	5.00734	2.23066e-07	3.91627e-06	0.0039476
CG10924	AE013599	18527430..18535749	3.52564	2.32277	5.00292	0.00283595	0.0196661	1
unc-104	AE013599	complement(16751503..16772671)	4.75685	2.31618	4.98012	8.58357e-05	0.000899902	1
SdhB	AE013599	6807626..6809172	239.935	2.31426	4.9735	4.97434e-07	8.18131e-06	0.00880309
nemy	AE013599	complement(12659497..12670219)	7.05033	2.29547	4.90915	0.00504933	0.0323919	1
Eip71CD	AE014296	15511052..15513202	312.789	2.29376	4.90333	1.21666e-05	0.000155013	0.215313
Syx6	AE013599	11219539..11222480	18.366	2.29115	4.89445	2.15527e-05	0.000260354	0.381419
SLC5A11	AE014134	complement(8200465..8205132)	6.61952	2.2829	4.86655	0.00396282	0.0262561	1
UQCR-14	AE014298	16286288..16286988	1153.94	2.28232	4.86459	1.20689e-05	0.000154101	0.213583
ND-24	AE014298	17632089..17633509	441.344	2.26754	4.815	3.01176e-06	4.32974e-05	0.0532991
MFS14	AE013599	complement(18796975..18803727)	48.6104	2.26707	4.81345	5.77592e-07	9.32632e-06	0.0102216
Pif1B	AE014297	complement(8774286..8801176)	7.93148	2.26566	4.80875	2.40549e-06	3.52692e-05	0.0425699
SPE	AE014297	23686255..23688147	130.756	2.26366	4.80209	1.69664e-05	0.000210115	0.300254
Hsp26	AE014296	complement(9376418..9377427)	595.159	2.26072	4.79232	0.000901983	0.0072	1
UQCR-6.4	AE013599	complement(17572096..17572784)	213.825	2.2593	4.78759	3.66662e-07	6.18603e-06	0.00648881
CG11897	AE014297	29158122..29164966	13.6184	2.25638	4.7779	4.92885e-06	6.76169e-05	0.0872258
Pif1A	AE014297	complement(8774286..8801176)	7.5383	2.25544	4.77481	4.92465e-06	6.76118e-05	0.0871516
CG42808	AE013599	complement(13573618..13574257)	90.8418	2.24319	4.73443	2.50179e-06	3.64998e-05	0.0442742
Cyp12b2	AE013599	18754995..18757083	24.0886	2.23965	4.72282	0.000297786	0.00274018	1
Nna1	AE014298	13692292..13717835	2.27809	2.23926	4.72154	0.00234047	0.0167283	1
stas	AE014298	complement(17623221..17627895)	32.2846	2.22777	4.6841	7.23686e-07	1.15275e-05	0.0128071
ND-75	AE014298	complement(8248651..8251687)	39.4341	2.2257	4.67738	2.31524e-05	0.000277218	0.409728
Pcyt1	AE014296	1546092..1553504	12.0855	2.22544	4.67653	0.000114302	0.00116052	1
CG30269	AE013599	22667155..22668848	25.723	2.22135	4.66329	7.33249e-05	0.000780765	1
muc	AE014134	7426866..7430329	18.9662	2.21109	4.63025	5.15482e-06	7.04438e-05	0.0912248
Jupiter	AE014297	complement(11590386..11619906)	44.7998	2.2094	4.62483	2.80356e-07	4.81527e-06	0.00496146
UQCR-Q	AE014296	17474761..17476124	521.778	2.19219	4.56999	1.80092e-05	0.000220865	0.318708
ND-B17.2	AE014134	complement(2579201..2580172)	419.592	2.19041	4.56435	3.35794e-06	4.78465e-05	0.0594254
DnaJ-60	AE013599	complement(24157668..24159312)	37.5247	2.18731	4.55455	2.41066e-06	3.53157e-05	0.0426614
ade3	AE014134	complement(7014623..7023898)	9.28159	2.18664	4.55245	9.68005e-05	0.00100121	1
CG32485	AE014296	3050323..3051765	33.5408	2.18533	4.54832	1.31079e-05	0.000165457	0.231971
Rim2	AE014134	complement(1716244..1724388)	15.3242	2.17937	4.52955	2.81686e-05	0.000329477	0.498499
D2hgdh	AE014298	2141489..2144937	68.4957	2.17916	4.52891	3.37116e-05	0.000387903	0.596595
CG45076	AE014297	complement(10768001..10777374)	15.3626	2.17408	4.51298	0.00143937	0.010909	1
CG31469	AE014297	complement(13709159..13709939)	42.4308	2.15455	4.45228	0.00244528	0.0173513	1
CG33521	AE014135	1185768..1192985	4.02655	2.15117	4.44188	0.00535889	0.0341138	1
Nrt	AE014296	16766072..16777465	8.61119	2.14963	4.43715	0.000580313	0.00487876	1
CG11110	AE013599	20641742..20642558	43.4579	2.14951	4.43676	3.07336e-05	0.00035712	0.543893
CG7840	AE014134	8305586..8306741	38.1406	2.14174	4.41294	0.000980196	0.00776478	1
vir-1	AE014134	complement(12403270..12423439)	325.551	2.13547	4.39382	7.53657e-05	0.000801049	1
Zip99C	AE014297	complement(29863701..29868895)	43.0841	2.1321	4.38355	1.74686e-05	0.000215382	0.309143
CG8738	AE013599	8696428..8698583	18.964	2.1303	4.37809	0.00538649	0.0342525	1
jp	AE014134	complement(9547720..9566750)	1.39614	2.12461	4.36087	0.00687245	0.0416941	1
COX4	AE014134	19958713..19960065	452.555	2.12365	4.35794	6.79174e-05	0.000729772	1
Treh	AE013599	21074018..21088945	27.0677	2.12261	4.3548	2.28137e-05	0.000274276	0.403734
Dcp-1	AE013599	23551313..23553547	13.7929	2.12007	4.34716	0.00531346	0.0338882	1
CG11089	AE014297	24877045..24881478	25.8357	2.11778	4.34025	6.37634e-05	0.000689744	1
ND-ASHI	AE014298	complement(6677262..6679118)	299.823	2.1109	4.31961	1.31439e-05	0.000165793	0.232608
CG11594	AE014296	complement(4022700..4026011)	12.4233	2.11074	4.31912	2.84935e-05	0.000333058	0.50425
CG7630	AE014296	17425477..17426282	1617.48	2.10963	4.3158	8.54378e-05	0.000896793	1
COX5A	AE014297	11819359..11820299	1384.49	2.10694	4.30776	5.00723e-05	0.000554178	0.88613
CG2540	AE014298	12629878..12631111	23.119	2.10663	4.30684	0.00175668	0.0129912	1
CG32262	AE014296	complement(3809146..3810196)	23.079	2.09668	4.27724	0.000900569	0.00719195	1
cyc	AE014296	complement(19813770..19815938)	24.2839	2.09525	4.273	9.59548e-05	0.000993629	1
CG17108	AE014134	complement(10692940..10694103)	32.7884	2.08929	4.25538	0.00104314	0.00818818	1
CG9399	AE014297	complement(9571911..9574211)	75.6839	2.08561	4.24456	5.47886e-05	0.000601112	0.969594
ATPsynB	AE014296	9729999..9731224	97.0943	2.07739	4.22042	2.8899e-05	0.000336907	0.511426
Eno	AE014134	complement(1724768..1729636)	191.111	2.06629	4.18807	0.00011038	0.00112588	1
CG18343	AE013599	12138695..12139324	52.8513	2.06622	4.18788	0.00072601	0.00594274	1
CG34423	AE013599	23358612..23359204	45.8032	2.063	4.17855	0.00385457	0.0256422	1
roh	AE013599	complement(23385464..23386463)	326.352	2.06271	4.17771	1.34246e-05	0.000168853	0.237576
Sfxn1-3	AE014297	4378600..4381210	91.8584	2.06193	4.17544	2.49092e-06	3.63712e-05	0.0440819
COX8	AE014296	complement(21538859..21539447)	1561.16	2.06188	4.17529	0.000134956	0.00134705	1
CG31248	AE014297	7129320..7130908	26.834	2.0566	4.16005	0.00280127	0.0194713	1
CG15096	AE013599	complement(18808356..18815019)	59.7887	2.0499	4.14077	1.70083e-05	0.000210486	0.300995
sgl	AE014296	complement(6959554..6964758)	27.7793	2.04268	4.12009	8.25431e-05	0.000869503	1
CG33502	AE014298	complement(21609357..21611526)	40.1696	2.03957	4.11124	0.00492401	0.0317335	1
Taz	AE013599	complement(12753026..12756414)	15.9936	2.03673	4.10315	0.000525974	0.00445579	1
CG8206	AE014298	15739230..15740417	231.05	2.03108	4.0871	2.37356e-06	3.48299e-05	0.0420048
ND-B14.5A	AE014298	2172526..2173432	153.304	2.02896	4.0811	1.68846e-06	2.54954e-05	0.0298806
Ucp4A	AE014298	17844949..17848223	24.6523	2.02003	4.05593	2.53261e-05	0.000300802	0.448195
CG15117	AE013599	complement(19122231..19129300)	5.97683	2.0199	4.05555	0.00065861	0.00544343	1
CG2003	AE014297	31978121..31990909	9.15239	2.01945	4.0543	0.00267127	0.0187668	1
Pdk	AE013599	9426439..9434638	37.1539	2.01345	4.03747	9.05931e-06	0.000118407	0.160323
Fer1HCH	AE014297	complement(30385573..30388178)	674.911	2.00485	4.01347	0.000102898	0.00105662	1
Pde9	AE014298	complement(12785563..12897327)	1.45769	2.00301	4.00834	0.00236689	0.0168831	1
Pex6	AE013599	10879974..10883202	5.83727	1.99999	3.99997	0.00279755	0.0194531	1
CG4847	AE013599	17511513..17513855	44.681	1.99577	3.98828	0.0030818	0.0211063	1
CG7322	AE014298	complement(18855873..18857757)	29.1062	1.98501	3.95867	0.000465112	0.00400952	1
Invadolysin	AE014297	10144668..10159134	6.22472	1.97893	3.94201	0.000686328	0.0056519	1
Iml1	AE014296	complement(1523414..1534034)	9.54723	1.96716	3.90998	0.000270518	0.00251372	1
CG5919	AE014297	21270126..21271408	30.8903	1.96637	3.90783	7.90474e-05	0.000836663	1
MME1	AE014134	7027526..7028959	20.096	1.96244	3.8972	0.000414408	0.00363826	1
CG17221	AE014134	3039976..3041890	16.0104	1.95209	3.86935	0.00137718	0.0104781	1
aralar1	AE014297	complement(30445635..30455867)	34.5895	1.95045	3.86495	2.53576e-05	0.000300975	0.448754
pn	AE014298	2181211..2182916	14.6334	1.94897	3.86099	0.000310222	0.00284309	1
CG5916	AE014297	16147029..16149636	8.1815	1.94048	3.83832	0.00107652	0.0084148	1
SP2637	AE013599	complement(18640862..18658222)	35.013	1.93702	3.82914	8.70685e-06	0.000114222	0.154085
Hml	AE014296	13846054..13860001	6.55284	1.93185	3.81545	5.37029e-05	0.0005914	0.95038
CG6084	AE014296	complement(11620535..11624381)	251.765	1.92581	3.7995	2.70794e-05	0.000318845	0.479225
SdhC	AE014297	complement(11208887..11209849)	894.554	1.91641	3.77483	0.000342212	0.0030913	1
CG34117	AE014297	complement(9399570..9400053)	143.14	1.91362	3.76753	2.60453e-05	0.00030831	0.460924
scf	AE014296	1298672..1300389	44.8158	1.91283	3.76547	9.06825e-05	0.000945117	1
l(2)01289	AE013599	complement(6721101..6740672)	2.64499	1.90563	3.74672	0.00523968	0.0334874	1
Irk1	AE014297	23168317..23185642	7.43859	1.90459	3.74403	0.00396821	0.0262738	1
ND-51	AE014134	complement(6060842..6062757)	424.085	1.90317	3.74034	0.000369615	0.00330191	1
Cyp305a1	AE014296	complement(19810403..19813339)	45.1992	1.90051	3.73344	0.00722524	0.0435805	1
ND-13A	AE014134	complement(5099177..5100288)	157.499	1.8999	3.73187	2.75836e-05	0.00032435	0.488147
CG16799	AE013599	complement(20652557..20655096)	67.5094	1.89355	3.71549	0.000128176	0.0012859	1
CG9691	AE014298	9884442..9885044	311.804	1.88415	3.69135	2.29471e-05	0.000275344	0.406096
Gapdh1	AE013599	complement(7791901..7793380)	273.99	1.88367	3.69012	0.000351555	0.00316937	1
PH4alphaEFB	AE014297	30466050..30485799	38.9009	1.88042	3.68181	1.53672e-05	0.000191516	0.271953
Cdc7	AE014298	6654541..6659709	8.58675	1.87536	3.66894	0.00145059	0.0109799	1
Ald	AE014297	complement(26254069..26261591)	749.01	1.87528	3.66873	0.00100193	0.00790866	1
CG10383	AE014134	complement(18690904..18695602)	13.9211	1.87415	3.66586	0.000887969	0.00711058	1
Hydr1	AE013599	9132480..9135453	37.5335	1.8739	3.66521	3.1263e-05	0.000362319	0.553261
GstE3	AE013599	18400713..18401467	170.312	1.86713	3.64806	6.44812e-05	0.000696231	1
rost	AE014134	complement(8985936..8989539)	22.1585	1.86668	3.64692	0.0012	0.00927762	1
GlcT-1	AE013599	22075988..22079381	7.14839	1.86577	3.64462	0.00285452	0.0197739	1
CG4733	AE014297	19890689..19898738	4.31574	1.86179	3.63457	0.00784403	0.0465984	1
CG6746	AE014134	complement(12001234..12002266)	208.236	1.85314	3.61287	4.07658e-05	0.000459804	0.721432
Cpr	AE014134	6338836..6346280	148.178	1.85232	3.61081	0.000183455	0.00177685	1
GstE7	AE013599	18406924..18407688	57.6372	1.85109	3.60772	0.000139327	0.00138443	1
GstE6	AE013599	18406011..18406761	262.736	1.84682	3.59706	7.2926e-05	0.000777453	1
l(3)05822	AE014297	complement(18288866..18298879)	7.11991	1.84342	3.58861	0.00248204	0.0175769	1
CG33090	AE014134	14334158..14345795	8.35449	1.84242	3.58612	0.0019182	0.0140599	1
LRP1	AE013599	8174165..8226438	2.30667	1.82907	3.55309	0.000220752	0.00210601	1
CG12118	AE014298	complement(9194750..9196414)	65.1356	1.82633	3.54634	8.02804e-05	0.000848193	1
t	AE014298	complement(9217655..9223257)	12.1474	1.82575	3.54491	0.00731889	0.0440403	1
CG9896	AE013599	complement(22993669..22998884)	16.1918	1.81649	3.52224	0.00413392	0.0272064	1
CG6145	AE013599	complement(13537371..13547577)	45.8602	1.81638	3.52196	0.000501329	0.00427362	1
Neb-cGP	AE014298	10460736..10461878	520.498	1.81506	3.51875	0.000413785	0.00363651	1
Strn-Mlck	AE013599	complement(15946933..15989498)	3.36865	1.81477	3.51803	0.000234577	0.00221877	1
CG5037	AE014134	10331471..10333129	55.2377	1.81454	3.51748	0.00029429	0.00271536	1
ACC	AE013599	complement(7974115..7991862)	13.9456	1.81195	3.51117	9.19257e-06	0.000119883	0.162681
CG40472	AE014296	24927130..24927710	89.2975	1.80852	3.50284	0.00172837	0.0128275	1
ND-B14.5B	AE014134	complement(3144953..3145848)	154.008	1.79851	3.4786	2.32423e-05	0.000278106	0.411319
Eip63F-1	AE014296	complement(3909973..3935617)	6.03949	1.79835	3.47822	0.00567065	0.035713	1
Nep2	AE014297	complement(4719458..4731878)	15.1337	1.79703	3.47505	0.00159833	0.0119914	1
CG10863	AE014296	complement(3941008..3942465)	321.462	1.7824	3.43998	0.00010328	0.00105895	1
ND-19	AE013599	24664398..24665439	411.18	1.78178	3.43851	0.000142674	0.00141293	1
smg	AE014296	complement(8990317..8997989)	9.17751	1.78143	3.43768	0.000690831	0.00568635	1
ImpL2	AE014296	complement(4224006..4236147)	54.9525	1.78104	3.43675	0.00110346	0.00860639	1
CG17574	AE013599	complement(12849358..12869423)	89.9786	1.77812	3.4298	9.48508e-05	0.000983347	1
GILT3	AE014297	23677358..23678421	76.0565	1.77762	3.42861	0.00070496	0.0057865	1
CG14764	AE013599	complement(7942043..7955882)	6.47565	1.77466	3.42158	0.00189281	0.013905	1
COX5B	AE014134	6557800..6559308	952.757	1.76681	3.403	0.000748213	0.00611599	1
pes	AE014134	complement(7986786..7994184)	14.9425	1.7613	3.39003	0.000431134	0.00376036	1
Idh3b	AE014297	complement(22016391..22019382)	118.152	1.75158	3.36727	0.000113307	0.00115241	1
Hnf4	AE014134	complement(8687226..8709611)	14.4137	1.75157	3.36726	0.000114042	0.00115856	1
gol	AE013599	complement(25072627..25084347)	12.9618	1.75052	3.36481	0.000647729	0.00537154	1
CG16986	AE014296	2600331..2601536	48.5685	1.75052	3.36479	0.00179085	0.0132273	1
lili	AE014297	complement(24805445..24814012)	16.2353	1.74759	3.35798	0.00050085	0.00427244	1
Prip	AE013599	11436243..11442216	41.8231	1.74705	3.35671	0.000880467	0.0070537	1
wgn	AE014298	complement(18624042..18634908)	9.52346	1.74101	3.3427	0.00331529	0.0224362	1
cype	AE014134	5327227..5327969	1077.13	1.73808	3.33591	0.000897791	0.00717949	1
CG33199	AE013599	complement(8947681..8951086)	119.522	1.7374	3.33433	4.00799e-05	0.000453223	0.709293
CG10672	AE014296	complement(5140440..5141646)	43.1326	1.73688	3.33314	0.000287375	0.0026555	1
CG6293	AE014297	complement(10307806..10311613)	10.3927	1.7348	3.32832	0.00296564	0.0203975	1
CG33156	AE013599	complement(13548244..13553240)	27.8367	1.7316	3.32097	0.000519199	0.00440685	1
AMPdeam	AE014298	complement(13830741..13845866)	37.5772	1.73072	3.31893	8.02189e-05	0.000848049	1
KrT95D	AE014297	complement(23997538..24031827)	6.46989	1.72822	3.31318	0.00306876	0.0210496	1
Gs1l	AE014134	complement(4455137..4456807)	110.61	1.72541	3.30674	8.87137e-05	0.000926781	1
CG8026	AE013599	complement(9186670..9192096)	22.1215	1.72512	3.30607	0.000126589	0.00127142	1
CG6912	AE014297	complement(15135138..15137004)	20.4816	1.72296	3.30113	0.00422606	0.0277097	1
CG8010	AE014298	complement(19266656..19268896)	16.0591	1.72144	3.29766	0.00685601	0.0416139	1
Fic	AE014134	6424336..6426371	35.7148	1.72091	3.29643	0.000213145	0.00203893	1
CG10623	AE014134	complement(18955481..18957311)	26.0497	1.71358	3.27974	0.00166264	0.0124046	1
PMP34	AE014296	4318755..4321109	50.9186	1.71195	3.27602	0.000428521	0.00374311	1
ND-30	AE014296	complement(3158485..3159578)	372.298	1.70852	3.26825	0.000395831	0.00350251	1
Ppn	AE014297	complement(28520665..28540324)	22.4974	1.70728	3.26544	0.000242333	0.0022859	1
CG4300	AE014296	complement(12271656..12277251)	23.5817	1.70555	3.26154	0.000511336	0.00434636	1
CG5214	AE014297	11244302..11246862	20.0751	1.70225	3.25407	0.000379881	0.00337657	1
Cog7	AE014297	complement(29930551..29933057)	27.1615	1.69323	3.2338	0.00308124	0.0211063	1
ND-B14	AE013599	complement(10897144..10897885)	476.196	1.6865	3.21876	0.000187755	0.0018137	1
CG5793	AE014297	21127573..21129601	28.6207	1.68423	3.2137	0.000770758	0.00627474	1
CG15456	AE014298	complement(20426431..20427042)	50.2907	1.68234	3.20949	0.00404318	0.0266886	1
ND-39	AE014296	20492082..20497084	274.858	1.67608	3.19557	0.000990473	0.00783217	1
PPO1	AE013599	complement(17887220..17889973)	36.1182	1.6717	3.1859	0.00349369	0.0234819	1
CG5577	AE014296	complement(17838650..17841427)	16.6752	1.66599	3.17332	0.00159845	0.0119914	1
POLDIP2	AE014297	5467778..5469566	13.887	1.6632	3.16718	0.00519761	0.0332546	1
Pex10	AE014296	1558228..1559863	15.4951	1.6607	3.1617	0.00275338	0.0192443	1
CG13585	AE013599	24531594..24533391	219.903	1.65656	3.15263	0.000238423	0.00225153	1
ND-SGDH	AE014296	complement(12137496..12138584)	336.115	1.65318	3.14527	0.000356128	0.00320244	1
Las	AE014296	complement(20430605..20432361)	19.02	1.65295	3.14476	0.00854572	0.0498791	1
Mtp	AE014134	complement(20919094..20922876)	9.4411	1.65029	3.13896	0.00325577	0.0221265	1
SdhD	AE014297	complement(23759483..23760600)	458.497	1.64755	3.133	0.000658859	0.00544343	1
AdenoK	AE014296	complement(13019715..13022688)	51.9842	1.64721	3.13227	0.000312929	0.00286344	1
LpR1	AE014297	complement(25741348..25763105)	8.2049	1.64663	3.13102	0.000335019	0.00303265	1
CG9065	AE014298	complement(15084029..15084699)	282.274	1.63821	3.11279	0.000145428	0.00143618	1
CG13384	AE014134	8384455..8388804	19.3746	1.63785	3.11203	0.00064579	0.00535797	1
ORMDL	AE014296	21635305..21636251	74.309	1.63355	3.10275	0.000224969	0.00214162	1
Tango5	AE014298	complement(10760048..10764413)	5.361	1.63303	3.10163	0.00601718	0.0375348	1
ND-MWFE	AE013599	13158666..13160190	128.305	1.63294	3.10145	0.000138902	0.00138098	1
S6KL	AE014298	18788464..18806057	11.6511	1.63271	3.10094	0.00346962	0.0233467	1
CG32278	AE014296	3169286..3171767	76.4667	1.6287	3.09235	0.000200057	0.00192413	1
muskelin	AE013599	complement(12628697..12632378)	9.78994	1.62789	3.09061	0.00285975	0.0197846	1
CG10516	AE014296	15968204..15969902	35.8583	1.62655	3.08774	0.0015116	0.0113882	1
ATPsynG	AE014134	complement(10975522..10976399)	1319.28	1.62492	3.08425	0.00216904	0.0156675	1
rogdi	AE014296	17049512..17055454	29.4727	1.62343	3.08107	0.000318833	0.00290845	1
CG30344	AE013599	9145260..9148512	37.6909	1.6231	3.08036	0.000295382	0.00272117	1
Fer2LCH	AE014297	30387804..30390584	627.854	1.62169	3.07735	0.00246091	0.0174412	1
Fatp	AE014134	complement(10510672..10517218)	44.7182	1.61549	3.06416	0.000950652	0.00754088	1
l(3)87Df	AE014297	13030913..13031598	44.4807	1.61504	3.0632	0.00448082	0.0291891	1
NimB2	AE014134	complement(13965012..13967018)	435.041	1.61446	3.06197	0.00252341	0.0178129	1
CG3505	AE014297	14657447..14659228	80.7663	1.60822	3.04875	0.000981543	0.00777198	1
COX7C	AE013599	10048353..10050066	730.045	1.5931	3.01697	0.00276829	0.019318	1
ND-B12	AE013599	21658078..21658777	419.945	1.59251	3.01574	0.000427175	0.00373504	1
CG4267	AE014134	2242378..2245274	39.762	1.59165	3.01394	0.00302448	0.0207755	1
Ipp	AE014297	13958789..13960474	52.3786	1.59087	3.01232	0.000399009	0.00352182	1
Cchl	AE014297	complement(22025975..22027480)	102.409	1.59025	3.01102	0.000413588	0.00363651	1
CG6178	AE014297	24152347..24154896	30.3015	1.58915	3.00871	0.00062145	0.0051852	1
CG9319	AE014134	complement(20750934..20752341)	15.8843	1.58011	2.98993	0.00270342	0.018955	1
CG11752	AE014298	11349998..11350474	186.846	1.57778	2.9851	0.00085474	0.00687561	1
PPO2	AE013599	complement(9042261..9044709)	64.3447	1.57501	2.97937	0.00104661	0.00820639	1
ATPsynO	AE014297	15265591..15266690	1306.97	1.56902	2.96704	0.00298443	0.0205188	1
ATPsynD	AE014297	19095000..19096271	715.925	1.56745	2.96381	0.00272465	0.0190887	1
Tab2	AE013599	19292529..19304508	12.0594	1.56714	2.96316	0.000583144	0.00489326	1
b	AE014134	13821248..13823979	51.2954	1.56268	2.95402	0.00554588	0.0350519	1
ATPsynE	AE014297	14326947..14327735	398.768	1.56252	2.9537	0.000768311	0.00626003	1
Pp1alpha-96A	AE014297	24518270..24522331	56.1888	1.56214	2.95292	0.000489335	0.00418953	1
levy	AE013599	23548239..23548982	895.87	1.55763	2.94369	0.00317506	0.0216415	1
CG12795	AE014134	3452466..3453755	58.7852	1.55316	2.9346	0.000763605	0.00622456	1
mRpS33	AE014297	complement(16436045..16436597)	42.3651	1.54949	2.92714	0.00579825	0.0363871	1
Atg17	AE014297	5669713..5679930	7.1129	1.54362	2.91526	0.0062589	0.0387421	1
Shawn	AE014298	19611526..19615617	9.25888	1.53437	2.89661	0.00326074	0.0221517	1
Grip84	AE014298	complement(19559431..19565764)	8.77557	1.53065	2.88917	0.00562834	0.0354844	1
mRpS2	AE014134	complement(4849439..4850419)	42.6508	1.52287	2.87362	0.00548566	0.0347899	1
Pect	AE014134	13203762..13210828	43.1489	1.51848	2.86489	0.000457195	0.00395453	1
Oat	AE014296	complement(19647280..19649851)	37.733	1.51843	2.86478	0.00473928	0.0306995	1
GstT3	AE014298	20467455..20469796	24.5701	1.51516	2.8583	0.00285927	0.0197846	1
ND-PDSW	AE014134	3466157..3467334	492.322	1.51475	2.85749	0.00220871	0.0159296	1
ND-20	AE014298	complement(15985473..15986808)	289.117	1.51313	2.85429	0.00121519	0.00938682	1
CG11474	AE013599	complement(22071234..22073443)	13.58	1.51041	2.8489	0.0084097	0.049314	1
bol	AE014296	complement(9097629..9134405)	5.21813	1.50611	2.84043	0.0034732	0.0233531	1
CG4538	AE014297	complement(19897372..19903689)	8.16644	1.50595	2.84011	0.00342705	0.0230954	1
cdi	AE014297	complement(19044882..19094270)	8.21696	1.49943	2.8273	0.00278401	0.0194124	1
CG10254	AE014297	complement(23689007..23694983)	12.2572	1.49668	2.82192	0.00271407	0.0190221	1
Tsp42Ea	AE013599	6992676..7004259	205.916	1.49568	2.81996	0.00329733	0.0223629	1
ATPsynCF6	AE014297	complement(23355220..23356064)	625.694	1.49541	2.81945	0.00243728	0.0173084	1
[truncated: 1,035 more rows]
